# Supplementary material for: Functional and dysfunctional conformers of human neuroserpin characterized by optical spectroscopies and Molecular Dynamics
Source: Biochim Biophys Acta. 2015 Feb;1854(2):110–7. doi: 10.1016/j.bbapap.2014.10.002 (PMC4332418; doi:10.1016/j.bbapap.2014.10.002)
Supplement: Supplementary material 2 — Latent Neuroserpin PDB. [file mmc2.pdb]

ATOM      1  N   PRO U  22      22.363  25.689  64.790  1.00  1.38
ATOM      2  HN1 PRO U  22      22.031  25.848  63.854  1.00  1.38
ATOM      3  HN2 PRO U  22      21.991  26.445  65.339  1.00  1.38
ATOM      4  CD  PRO U  22      21.697  24.483  65.504  1.00  1.38
ATOM      5  HD1 PRO U  22      20.842  24.771  66.153  1.00  1.38
ATOM      6  HD2 PRO U  22      21.048  23.795  64.920  1.00  1.38
ATOM      7  CA  PRO U  22      23.865  25.504  65.028  1.00  1.38
ATOM      8  HA  PRO U  22      24.197  26.302  65.677  1.00  1.38
ATOM      9  CB  PRO U  22      24.059  23.944  65.409  1.00  1.38
ATOM     10  HB1 PRO U  22      24.976  23.766  66.012  1.00  1.38
ATOM     11  HB2 PRO U  22      24.188  23.231  64.567  1.00  1.38
ATOM     12  CG  PRO U  22      22.777  23.609  66.083  1.00  1.38
ATOM     13  HG1 PRO U  22      22.753  23.832  67.171  1.00  1.38
ATOM     14  HG2 PRO U  22      22.537  22.529  65.979  1.00  1.38
ATOM     15  C   PRO U  22      24.494  25.722  63.732  1.00  1.38
ATOM     16  O   PRO U  22      23.944  25.254  62.728  1.00  1.38
ATOM     17  N   GLU U  23      25.660  26.516  63.635  1.00  1.58
ATOM     18  HN  GLU U  23      26.151  27.043  64.324  1.00  1.58
ATOM     19  CA  GLU U  23      26.359  26.747  62.380  1.00  1.58
ATOM     20  HA  GLU U  23      25.678  26.512  61.575  1.00  1.58
ATOM     21  CB  GLU U  23      26.664  28.297  62.216  1.00  1.58
ATOM     22  HB1 GLU U  23      27.005  28.366  61.161  1.00  1.58
ATOM     23  HB2 GLU U  23      25.773  28.958  62.278  1.00  1.58
ATOM     24  CG  GLU U  23      27.893  28.904  62.965  1.00  1.58
ATOM     25  HG1 GLU U  23      27.915  28.681  64.053  1.00  1.58
ATOM     26  HG2 GLU U  23      28.843  28.535  62.520  1.00  1.58
ATOM     27  CD  GLU U  23      28.010  30.426  62.632  1.00  1.58
ATOM     28  OE1 GLU U  23      27.575  31.213  63.512  1.00  1.58
ATOM     29  OE2 GLU U  23      28.555  30.730  61.579  1.00  1.58
ATOM     30  C   GLU U  23      27.497  25.773  62.142  1.00  1.58
ATOM     31  O   GLU U  23      27.713  25.257  61.061  1.00  1.58
ATOM     32  N   GLU U  24      28.261  25.462  63.212  1.00  1.39
ATOM     33  HN  GLU U  24      27.958  25.767  64.112  1.00  1.39
ATOM     34  CA  GLU U  24      29.567  24.879  63.020  1.00  1.39
ATOM     35  HA  GLU U  24      29.852  25.135  62.010  1.00  1.39
ATOM     36  CB  GLU U  24      30.686  25.542  63.888  1.00  1.39
ATOM     37  HB1 GLU U  24      30.684  26.546  63.412  1.00  1.39
ATOM     38  HB2 GLU U  24      30.522  25.583  64.986  1.00  1.39
ATOM     39  CG  GLU U  24      32.004  24.776  63.787  1.00  1.39
ATOM     40  HG1 GLU U  24      31.892  23.795  64.297  1.00  1.39
ATOM     41  HG2 GLU U  24      32.167  24.602  62.702  1.00  1.39
ATOM     42  CD  GLU U  24      33.228  25.502  64.352  1.00  1.39
ATOM     43  OE1 GLU U  24      34.142  25.809  63.537  1.00  1.39
ATOM     44  OE2 GLU U  24      33.234  25.776  65.618  1.00  1.39
ATOM     45  C   GLU U  24      29.471  23.366  63.219  1.00  1.39
ATOM     46  O   GLU U  24      29.327  22.492  62.368  1.00  1.39
ATOM     47  N   ALA U  25      29.483  22.938  64.507  1.00  1.05
ATOM     48  HN  ALA U  25      29.563  23.660  65.190  1.00  1.05
ATOM     49  CA  ALA U  25      29.178  21.592  64.963  1.00  1.05
ATOM     50  HA  ALA U  25      30.107  21.144  65.283  1.00  1.05
ATOM     51  CB  ALA U  25      28.287  21.877  66.223  1.00  1.05
ATOM     52  HB1 ALA U  25      28.128  20.924  66.770  1.00  1.05
ATOM     53  HB2 ALA U  25      28.809  22.622  66.861  1.00  1.05
ATOM     54  HB3 ALA U  25      27.292  22.309  65.987  1.00  1.05
ATOM     55  C   ALA U  25      28.589  20.508  64.146  1.00  1.05
ATOM     56  O   ALA U  25      29.220  19.504  63.848  1.00  1.05
ATOM     57  N   ILE U  26      27.334  20.672  63.602  1.00  0.95
ATOM     58  HN  ILE U  26      26.907  21.568  63.698  1.00  0.95
ATOM     59  CA  ILE U  26      26.658  19.664  62.722  1.00  0.95
ATOM     60  HA  ILE U  26      27.030  18.695  63.024  1.00  0.95
ATOM     61  CB  ILE U  26      25.149  19.810  62.639  1.00  0.95
ATOM     62  HB  ILE U  26      24.788  20.726  62.123  1.00  0.95
ATOM     63  CG2 ILE U  26      24.574  18.577  61.882  1.00  0.95
ATOM     64 HG21 ILE U  26      23.471  18.467  61.963  1.00  0.95
ATOM     65 HG22 ILE U  26      24.856  18.643  60.809  1.00  0.95
ATOM     66 HG23 ILE U  26      25.029  17.731  62.439  1.00  0.95
ATOM     67  CG1 ILE U  26      24.617  20.028  64.119  1.00  0.95
ATOM     68 HG11 ILE U  26      24.959  19.152  64.710  1.00  0.95
ATOM     69 HG12 ILE U  26      25.030  20.956  64.570  1.00  0.95
ATOM     70  CD  ILE U  26      23.090  20.223  64.097  1.00  0.95
ATOM     71  HD1 ILE U  26      22.788  21.283  63.958  1.00  0.95
ATOM     72  HD2 ILE U  26      22.591  19.551  63.366  1.00  0.95
ATOM     73  HD3 ILE U  26      22.631  19.912  65.061  1.00  0.95
ATOM     74  C   ILE U  26      27.328  19.564  61.391  1.00  0.95
ATOM     75  O   ILE U  26      27.793  18.575  60.842  1.00  0.95
ATOM     76  N   ALA U  27      27.482  20.731  60.741  1.00  1.04
ATOM     77  HN  ALA U  27      27.224  21.569  61.215  1.00  1.04
ATOM     78  CA  ALA U  27      28.204  20.943  59.492  1.00  1.04
ATOM     79  HA  ALA U  27      27.629  20.519  58.682  1.00  1.04
ATOM     80  CB  ALA U  27      28.260  22.482  59.103  1.00  1.04
ATOM     81  HB1 ALA U  27      27.347  23.045  59.390  1.00  1.04
ATOM     82  HB2 ALA U  27      29.057  22.859  59.780  1.00  1.04
ATOM     83  HB3 ALA U  27      28.471  22.650  58.025  1.00  1.04
ATOM     84  C   ALA U  27      29.623  20.300  59.483  1.00  1.04
ATOM     85  O   ALA U  27      30.126  19.566  58.603  1.00  1.04
ATOM     86  N   ASP U  28      30.360  20.574  60.560  1.00  0.97
ATOM     87  HN  ASP U  28      29.997  21.136  61.299  1.00  0.97
ATOM     88  CA  ASP U  28      31.686  20.196  60.853  1.00  0.97
ATOM     89  HA  ASP U  28      32.297  20.513  60.021  1.00  0.97
ATOM     90  CB  ASP U  28      32.241  20.832  62.135  1.00  0.97
ATOM     91  HB1 ASP U  28      31.690  21.790  62.241  1.00  0.97
ATOM     92  HB2 ASP U  28      31.985  20.242  63.041  1.00  0.97
ATOM     93  CG  ASP U  28      33.793  20.842  62.105  1.00  0.97
ATOM     94  OD1 ASP U  28      34.432  21.582  61.334  1.00  0.97
ATOM     95  OD2 ASP U  28      34.292  20.134  62.946  1.00  0.97
ATOM     96  C   ASP U  28      31.703  18.595  60.974  1.00  0.97
ATOM     97  O   ASP U  28      32.487  17.933  60.280  1.00  0.97
ATOM     98  N   LEU U  29      30.789  18.036  61.787  1.00  0.80
ATOM     99  HN  LEU U  29      30.155  18.588  62.323  1.00  0.80
ATOM    100  CA  LEU U  29      30.436  16.586  61.879  1.00  0.80
ATOM    101  HA  LEU U  29      31.410  16.170  62.092  1.00  0.80
ATOM    102  CB  LEU U  29      29.313  16.378  63.024  1.00  0.80
ATOM    103  HB1 LEU U  29      29.706  16.825  63.962  1.00  0.80
ATOM    104  HB2 LEU U  29      28.440  16.978  62.690  1.00  0.80
ATOM    105  CG  LEU U  29      28.862  14.924  63.304  1.00  0.80
ATOM    106  HG  LEU U  29      28.764  14.387  62.337  1.00  0.80
ATOM    107  CD1 LEU U  29      29.721  14.286  64.335  1.00  0.80
ATOM    108 HD11 LEU U  29      29.451  13.211  64.271  1.00  0.80
ATOM    109 HD12 LEU U  29      30.798  14.334  64.066  1.00  0.80
ATOM    110 HD13 LEU U  29      29.517  14.675  65.355  1.00  0.80
ATOM    111  CD2 LEU U  29      27.440  14.984  63.897  1.00  0.80
ATOM    112 HD21 LEU U  29      26.700  15.404  63.182  1.00  0.80
ATOM    113 HD22 LEU U  29      27.151  13.950  64.186  1.00  0.80
ATOM    114 HD23 LEU U  29      27.511  15.740  64.708  1.00  0.80
ATOM    115  C   LEU U  29      30.220  15.853  60.577  1.00  0.80
ATOM    116  O   LEU U  29      30.550  14.706  60.327  1.00  0.80
ATOM    117  N   SER U  30      29.706  16.534  59.536  1.00  0.75
ATOM    118  HN  SER U  30      29.507  17.489  59.742  1.00  0.75
ATOM    119  CA  SER U  30      29.197  16.075  58.204  1.00  0.75
ATOM    120  HA  SER U  30      28.545  15.234  58.387  1.00  0.75
ATOM    121  CB  SER U  30      28.244  17.211  57.574  1.00  0.75
ATOM    122  HB1 SER U  30      27.420  17.431  58.286  1.00  0.75
ATOM    123  HB2 SER U  30      28.774  18.167  57.374  1.00  0.75
ATOM    124  OG  SER U  30      27.497  16.746  56.442  1.00  0.75
ATOM    125  HG1 SER U  30      26.807  17.392  56.277  1.00  0.75
ATOM    126  C   SER U  30      30.341  15.849  57.356  1.00  0.75
ATOM    127  O   SER U  30      30.399  14.775  56.755  1.00  0.75
ATOM    128  N   VAL U  31      31.385  16.783  57.285  1.00  0.82
ATOM    129  HN  VAL U  31      31.236  17.587  57.855  1.00  0.82
ATOM    130  CA  VAL U  31      32.560  16.622  56.499  1.00  0.82
ATOM    131  HA  VAL U  31      32.206  16.558  55.481  1.00  0.82
ATOM    132  CB  VAL U  31      33.581  17.790  56.630  1.00  0.82
ATOM    133  HB  VAL U  31      33.988  17.718  57.661  1.00  0.82
ATOM    134  CG1 VAL U  31      34.597  17.548  55.516  1.00  0.82
ATOM    135 HG11 VAL U  31      35.234  16.655  55.694  1.00  0.82
ATOM    136 HG12 VAL U  31      34.049  17.581  54.551  1.00  0.82
ATOM    137 HG13 VAL U  31      35.317  18.394  55.526  1.00  0.82
ATOM    138  CG2 VAL U  31      32.883  19.131  56.366  1.00  0.82
ATOM    139 HG21 VAL U  31      32.442  19.081  55.347  1.00  0.82
ATOM    140 HG22 VAL U  31      32.057  19.282  57.093  1.00  0.82
ATOM    141 HG23 VAL U  31      33.549  20.017  56.442  1.00  0.82
ATOM    142  C   VAL U  31      33.263  15.287  56.762  1.00  0.82
ATOM    143  O   VAL U  31      33.458  14.379  55.862  1.00  0.82
ATOM    144  N   ASN U  32      33.446  15.035  58.030  1.00  0.86
ATOM    145  HN  ASN U  32      33.089  15.727  58.654  1.00  0.86
ATOM    146  CA  ASN U  32      34.089  13.796  58.428  1.00  0.86
ATOM    147  HA  ASN U  32      34.967  13.770  57.800  1.00  0.86
ATOM    148  CB  ASN U  32      34.500  13.844  59.920  1.00  0.86
ATOM    149  HB1 ASN U  32      33.602  13.779  60.572  1.00  0.86
ATOM    150  HB2 ASN U  32      34.979  12.871  60.162  1.00  0.86
ATOM    151  CG  ASN U  32      35.510  14.903  60.312  1.00  0.86
ATOM    152  OD1 ASN U  32      36.721  14.825  59.982  1.00  0.86
ATOM    153  ND2 ASN U  32      34.996  15.986  60.987  1.00  0.86
ATOM    154 HD21 ASN U  32      35.632  16.747  61.119  1.00  0.86
ATOM    155 HD22 ASN U  32      34.127  16.025  61.480  1.00  0.86
ATOM    156  C   ASN U  32      33.313  12.517  58.152  1.00  0.86
ATOM    157  O   ASN U  32      33.882  11.429  58.148  1.00  0.86
ATOM    158  N   MET U  33      31.973  12.607  57.948  1.00  0.68
ATOM    159  HN  MET U  33      31.537  13.485  58.130  1.00  0.68
ATOM    160  CA  MET U  33      31.154  11.471  57.570  1.00  0.68
ATOM    161  HA  MET U  33      31.516  10.580  58.062  1.00  0.68
ATOM    162  CB  MET U  33      29.708  11.822  58.022  1.00  0.68
ATOM    163  HB1 MET U  33      29.767  11.702  59.125  1.00  0.68
ATOM    164  HB2 MET U  33      29.501  12.909  57.920  1.00  0.68
ATOM    165  CG  MET U  33      28.598  11.075  57.375  1.00  0.68
ATOM    166  HG1 MET U  33      28.411  11.481  56.358  1.00  0.68
ATOM    167  HG2 MET U  33      28.909  10.024  57.191  1.00  0.68
ATOM    168  SD  MET U  33      27.057  11.142  58.425  1.00  0.68
ATOM    169  CE  MET U  33      26.722  12.892  58.310  1.00  0.68
ATOM    170  HE1 MET U  33      27.391  13.420  59.023  1.00  0.68
ATOM    171  HE2 MET U  33      27.056  13.398  57.379  1.00  0.68
ATOM    172  HE3 MET U  33      25.650  13.060  58.548  1.00  0.68
ATOM    173  C   MET U  33      31.213  11.210  56.100  1.00  0.68
ATOM    174  O   MET U  33      31.696  10.122  55.698  1.00  0.68
ATOM    175  N   TYR U  34      30.895  12.247  55.354  1.00  0.64
ATOM    176  HN  TYR U  34      30.497  12.994  55.880  1.00  0.64
ATOM    177  CA  TYR U  34      30.953  12.276  53.983  1.00  0.64
ATOM    178  HA  TYR U  34      30.216  11.506  53.814  1.00  0.64
ATOM    179  CB  TYR U  34      30.531  13.665  53.367  1.00  0.64
ATOM    180  HB1 TYR U  34      29.623  14.021  53.900  1.00  0.64
ATOM    181  HB2 TYR U  34      31.328  14.435  53.446  1.00  0.64
ATOM    182  CG  TYR U  34      30.135  13.521  51.891  1.00  0.64
ATOM    183  CD1 TYR U  34      29.606  12.350  51.244  1.00  0.64
ATOM    184  HD1 TYR U  34      29.676  11.396  51.746  1.00  0.64
ATOM    185  CE1 TYR U  34      29.092  12.398  49.931  1.00  0.64
ATOM    186  HE1 TYR U  34      28.629  11.532  49.481  1.00  0.64
ATOM    187  CZ  TYR U  34      29.186  13.513  49.132  1.00  0.64
ATOM    188  OH  TYR U  34      29.000  13.297  47.795  1.00  0.64
ATOM    189  HH  TYR U  34      29.782  13.646  47.362  1.00  0.64
ATOM    190  CD2 TYR U  34      30.142  14.684  51.084  1.00  0.64
ATOM    191  HD2 TYR U  34      30.535  15.651  51.362  1.00  0.64
ATOM    192  CE2 TYR U  34      29.831  14.652  49.722  1.00  0.64
ATOM    193  HE2 TYR U  34      30.014  15.579  49.199  1.00  0.64
ATOM    194  C   TYR U  34      32.241  11.763  53.366  1.00  0.64
ATOM    195  O   TYR U  34      32.204  10.758  52.637  1.00  0.64
ATOM    196  N   ASN U  35      33.391  12.359  53.631  1.00  0.81
ATOM    197  HN  ASN U  35      33.312  13.017  54.376  1.00  0.81
ATOM    198  CA  ASN U  35      34.666  11.931  53.133  1.00  0.81
ATOM    199  HA  ASN U  35      34.686  12.034  52.058  1.00  0.81
ATOM    200  CB  ASN U  35      35.776  12.955  53.557  1.00  0.81
ATOM    201  HB1 ASN U  35      35.709  13.094  54.657  1.00  0.81
ATOM    202  HB2 ASN U  35      36.760  12.450  53.450  1.00  0.81
ATOM    203  CG  ASN U  35      35.718  14.153  52.662  1.00  0.81
ATOM    204  OD1 ASN U  35      36.266  14.171  51.559  1.00  0.81
ATOM    205  ND2 ASN U  35      35.105  15.171  53.293  1.00  0.81
ATOM    206 HD21 ASN U  35      35.049  16.061  52.841  1.00  0.81
ATOM    207 HD22 ASN U  35      34.850  14.995  54.244  1.00  0.81
ATOM    208  C   ASN U  35      35.001  10.465  53.382  1.00  0.81
ATOM    209  O   ASN U  35      35.611   9.808  52.533  1.00  0.81
ATOM    210  N   ARG U  36      34.615   9.819  54.521  1.00  0.77
ATOM    211  HN  ARG U  36      34.282  10.429  55.236  1.00  0.77
ATOM    212  CA  ARG U  36      34.663   8.342  54.700  1.00  0.77
ATOM    213  HA  ARG U  36      35.678   8.001  54.559  1.00  0.77
ATOM    214  CB  ARG U  36      34.407   8.093  56.222  1.00  0.77
ATOM    215  HB1 ARG U  36      35.146   8.800  56.656  1.00  0.77
ATOM    216  HB2 ARG U  36      33.360   8.370  56.470  1.00  0.77
ATOM    217  CG  ARG U  36      34.647   6.590  56.656  1.00  0.77
ATOM    218  HG1 ARG U  36      34.313   6.346  57.687  1.00  0.77
ATOM    219  HG2 ARG U  36      34.105   5.923  55.952  1.00  0.77
ATOM    220  CD  ARG U  36      36.094   6.103  56.493  1.00  0.77
ATOM    221  HD1 ARG U  36      36.465   6.237  55.454  1.00  0.77
ATOM    222  HD2 ARG U  36      36.835   6.657  57.108  1.00  0.77
ATOM    223  NE  ARG U  36      36.176   4.606  56.846  1.00  0.77
ATOM    224  HE  ARG U  36      35.453   4.125  57.342  1.00  0.77
ATOM    225  CZ  ARG U  36      37.229   3.734  56.602  1.00  0.77
ATOM    226  NH1 ARG U  36      38.431   4.166  56.253  1.00  0.77
ATOM    227 HH11 ARG U  36      39.134   3.515  55.966  1.00  0.77
ATOM    228 HH12 ARG U  36      38.533   5.130  56.006  1.00  0.77
ATOM    229  NH2 ARG U  36      37.054   2.450  56.889  1.00  0.77
ATOM    230 HH21 ARG U  36      37.860   2.034  57.308  1.00  0.77
ATOM    231 HH22 ARG U  36      36.113   2.370  57.220  1.00  0.77
ATOM    232  C   ARG U  36      33.689   7.623  53.804  1.00  0.77
ATOM    233  O   ARG U  36      34.037   6.588  53.221  1.00  0.77
ATOM    234  N   LEU U  37      32.466   8.135  53.523  1.00  0.68
ATOM    235  HN  LEU U  37      32.350   9.094  53.771  1.00  0.68
ATOM    236  CA  LEU U  37      31.600   7.602  52.502  1.00  0.68
ATOM    237  HA  LEU U  37      31.658   6.539  52.682  1.00  0.68
ATOM    238  CB  LEU U  37      30.055   8.090  52.450  1.00  0.68
ATOM    239  HB1 LEU U  37      30.044   9.057  51.905  1.00  0.68
ATOM    240  HB2 LEU U  37      29.433   7.311  51.959  1.00  0.68
ATOM    241  CG  LEU U  37      29.365   8.286  53.770  1.00  0.68
ATOM    242  HG  LEU U  37      30.012   8.968  54.363  1.00  0.68
ATOM    243  CD1 LEU U  37      28.040   9.037  53.570  1.00  0.68
ATOM    244 HD11 LEU U  37      27.308   8.291  53.192  1.00  0.68
ATOM    245 HD12 LEU U  37      27.718   9.477  54.538  1.00  0.68
ATOM    246 HD13 LEU U  37      28.158   9.892  52.870  1.00  0.68
ATOM    247  CD2 LEU U  37      29.222   6.946  54.609  1.00  0.68
ATOM    248 HD21 LEU U  37      28.604   6.327  53.924  1.00  0.68
ATOM    249 HD22 LEU U  37      30.246   6.562  54.806  1.00  0.68
ATOM    250 HD23 LEU U  37      28.589   7.207  55.484  1.00  0.68
ATOM    251  C   LEU U  37      32.116   7.578  51.130  1.00  0.68
ATOM    252  O   LEU U  37      32.131   6.572  50.412  1.00  0.68
ATOM    253  N   ARG U  38      32.788   8.647  50.798  1.00  0.70
ATOM    254  HN  ARG U  38      32.639   9.457  51.360  1.00  0.70
ATOM    255  CA  ARG U  38      33.473   8.802  49.570  1.00  0.70
ATOM    256  HA  ARG U  38      32.800   8.530  48.770  1.00  0.70
ATOM    257  CB  ARG U  38      33.938  10.191  49.200  1.00  0.70
ATOM    258  HB1 ARG U  38      34.741  10.338  49.954  1.00  0.70
ATOM    259  HB2 ARG U  38      34.352  10.304  48.176  1.00  0.70
ATOM    260  CG  ARG U  38      32.873  11.279  49.422  1.00  0.70
ATOM    261  HG1 ARG U  38      32.012  11.069  48.752  1.00  0.70
ATOM    262  HG2 ARG U  38      32.569  11.290  50.490  1.00  0.70
ATOM    263  CD  ARG U  38      33.508  12.640  49.178  1.00  0.70
ATOM    264  HD1 ARG U  38      33.074  13.385  49.879  1.00  0.70
ATOM    265  HD2 ARG U  38      34.593  12.629  49.417  1.00  0.70
ATOM    266  NE  ARG U  38      33.184  13.057  47.736  1.00  0.70
ATOM    267  HE  ARG U  38      32.217  13.151  47.500  1.00  0.70
ATOM    268  CZ  ARG U  38      33.993  12.922  46.645  1.00  0.70
ATOM    269  NH1 ARG U  38      35.255  12.585  46.782  1.00  0.70
ATOM    270 HH11 ARG U  38      35.849  12.616  45.978  1.00  0.70
ATOM    271 HH12 ARG U  38      35.717  12.730  47.656  1.00  0.70
ATOM    272  NH2 ARG U  38      33.521  13.175  45.465  1.00  0.70
ATOM    273 HH21 ARG U  38      34.299  13.223  44.839  1.00  0.70
ATOM    274 HH22 ARG U  38      32.779  13.825  45.300  1.00  0.70
ATOM    275  C   ARG U  38      34.578   7.710  49.376  1.00  0.70
ATOM    276  O   ARG U  38      34.604   6.935  48.446  1.00  0.70
ATOM    277  N   ALA U  39      35.532   7.694  50.353  1.00  0.92
ATOM    278  HN  ALA U  39      35.530   8.508  50.928  1.00  0.92
ATOM    279  CA  ALA U  39      36.647   6.705  50.553  1.00  0.92
ATOM    280  HA  ALA U  39      37.282   6.945  49.712  1.00  0.92
ATOM    281  CB  ALA U  39      37.363   6.986  51.859  1.00  0.92
ATOM    282  HB1 ALA U  39      36.737   6.804  52.758  1.00  0.92
ATOM    283  HB2 ALA U  39      38.182   6.236  51.892  1.00  0.92
ATOM    284  HB3 ALA U  39      37.899   7.955  51.765  1.00  0.92
ATOM    285  C   ALA U  39      36.192   5.254  50.452  1.00  0.92
ATOM    286  O   ALA U  39      36.793   4.425  49.791  1.00  0.92
ATOM    287  N   THR U  40      35.053   4.924  51.161  1.00  1.12
ATOM    288  HN  THR U  40      34.451   5.588  51.597  1.00  1.12
ATOM    289  CA  THR U  40      34.520   3.595  51.178  1.00  1.12
ATOM    290  HA  THR U  40      35.317   2.949  51.516  1.00  1.12
ATOM    291  CB  THR U  40      33.336   3.509  52.176  1.00  1.12
ATOM    292  HB  THR U  40      32.480   4.190  51.980  1.00  1.12
ATOM    293  OG1 THR U  40      33.945   3.786  53.456  1.00  1.12
ATOM    294  HG1 THR U  40      34.038   4.739  53.519  1.00  1.12
ATOM    295  CG2 THR U  40      32.912   2.065  52.288  1.00  1.12
ATOM    296 HG21 THR U  40      32.454   1.628  51.375  1.00  1.12
ATOM    297 HG22 THR U  40      33.782   1.389  52.435  1.00  1.12
ATOM    298 HG23 THR U  40      32.164   1.934  53.099  1.00  1.12
ATOM    299  C   THR U  40      34.000   3.122  49.857  1.00  1.12
ATOM    300  O   THR U  40      34.350   2.050  49.292  1.00  1.12
ATOM    301  N   GLY U  41      33.111   3.941  49.217  1.00  0.98
ATOM    302  HN  GLY U  41      32.867   4.871  49.477  1.00  0.98
ATOM    303  CA  GLY U  41      32.541   3.625  47.842  1.00  0.98
ATOM    304  HA1 GLY U  41      31.678   3.009  48.045  1.00  0.98
ATOM    305  HA2 GLY U  41      33.314   3.245  47.191  1.00  0.98
ATOM    306  C   GLY U  41      31.866   4.857  47.304  1.00  0.98
ATOM    307  O   GLY U  41      30.971   5.339  47.985  1.00  0.98
ATOM    308  N   GLU U  42      32.329   5.443  46.199  1.00  1.53
ATOM    309  HN  GLU U  42      33.094   5.052  45.692  1.00  1.53
ATOM    310  CA  GLU U  42      32.070   6.810  45.752  1.00  1.53
ATOM    311  HA  GLU U  42      31.859   7.442  46.602  1.00  1.53
ATOM    312  CB  GLU U  42      33.372   7.437  45.180  1.00  1.53
ATOM    313  HB1 GLU U  42      34.269   7.010  45.679  1.00  1.53
ATOM    314  HB2 GLU U  42      33.479   6.957  44.184  1.00  1.53
ATOM    315  CG  GLU U  42      33.413   8.972  45.062  1.00  1.53
ATOM    316  HG1 GLU U  42      32.417   9.208  44.631  1.00  1.53
ATOM    317  HG2 GLU U  42      33.423   9.420  46.079  1.00  1.53
ATOM    318  CD  GLU U  42      34.708   9.381  44.338  1.00  1.53
ATOM    319  OE1 GLU U  42      34.618   9.680  43.133  1.00  1.53
ATOM    320  OE2 GLU U  42      35.796   9.281  44.929  1.00  1.53
ATOM    321  C   GLU U  42      30.935   6.871  44.803  1.00  1.53
ATOM    322  O   GLU U  42      30.113   7.734  44.830  1.00  1.53
ATOM    323  N   ASP U  43      30.898   5.933  43.802  1.00  0.74
ATOM    324  HN  ASP U  43      31.546   5.177  43.754  1.00  0.74
ATOM    325  CA  ASP U  43      30.097   5.954  42.570  1.00  0.74
ATOM    326  HA  ASP U  43      30.128   6.998  42.296  1.00  0.74
ATOM    327  CB  ASP U  43      30.781   5.032  41.625  1.00  0.74
ATOM    328  HB1 ASP U  43      30.819   3.963  41.928  1.00  0.74
ATOM    329  HB2 ASP U  43      30.259   5.018  40.645  1.00  0.74
ATOM    330  CG  ASP U  43      32.203   5.595  41.420  1.00  0.74
ATOM    331  OD1 ASP U  43      33.199   4.791  41.533  1.00  0.74
ATOM    332  OD2 ASP U  43      32.378   6.711  40.861  1.00  0.74
ATOM    333  C   ASP U  43      28.579   5.537  42.747  1.00  0.74
ATOM    334  O   ASP U  43      27.694   5.830  41.935  1.00  0.74
ATOM    335  N   GLU U  44      28.275   4.981  43.880  1.00  0.68
ATOM    336  HN  GLU U  44      29.018   4.818  44.524  1.00  0.68
ATOM    337  CA  GLU U  44      26.944   4.530  44.324  1.00  0.68
ATOM    338  HA  GLU U  44      26.479   4.269  43.385  1.00  0.68
ATOM    339  CB  GLU U  44      27.021   3.315  45.318  1.00  0.68
ATOM    340  HB1 GLU U  44      26.009   2.870  45.429  1.00  0.68
ATOM    341  HB2 GLU U  44      27.623   2.457  44.949  1.00  0.68
ATOM    342  CG  GLU U  44      27.596   3.760  46.756  1.00  0.68
ATOM    343  HG1 GLU U  44      28.634   4.149  46.680  1.00  0.68
ATOM    344  HG2 GLU U  44      26.913   4.404  47.350  1.00  0.68
ATOM    345  CD  GLU U  44      27.778   2.427  47.489  1.00  0.68
ATOM    346  OE1 GLU U  44      26.715   2.050  48.084  1.00  0.68
ATOM    347  OE2 GLU U  44      28.861   1.795  47.471  1.00  0.68
ATOM    348  C   GLU U  44      26.122   5.660  44.767  1.00  0.68
ATOM    349  O   GLU U  44      26.582   6.774  44.836  1.00  0.68
ATOM    350  N   ASN U  45      24.860   5.445  45.108  1.00  0.70
ATOM    351  HN  ASN U  45      24.558   4.507  45.260  1.00  0.70
ATOM    352  CA  ASN U  45      23.967   6.399  45.621  1.00  0.70
ATOM    353  HA  ASN U  45      24.156   7.401  45.266  1.00  0.70
ATOM    354  CB  ASN U  45      22.497   5.998  45.526  1.00  0.70
ATOM    355  HB1 ASN U  45      22.217   5.054  46.042  1.00  0.70
ATOM    356  HB2 ASN U  45      21.811   6.822  45.816  1.00  0.70
ATOM    357  CG  ASN U  45      22.130   5.731  44.061  1.00  0.70
ATOM    358  OD1 ASN U  45      22.042   6.748  43.395  1.00  0.70
ATOM    359  ND2 ASN U  45      21.949   4.456  43.581  1.00  0.70
ATOM    360 HD21 ASN U  45      21.425   4.411  42.731  1.00  0.70
ATOM    361 HD22 ASN U  45      22.046   3.720  44.251  1.00  0.70
ATOM    362  C   ASN U  45      24.213   6.525  47.185  1.00  0.70
ATOM    363  O   ASN U  45      23.698   5.720  47.989  1.00  0.70
ATOM    364  N   ILE U  46      24.867   7.581  47.550  1.00  0.67
ATOM    365  HN  ILE U  46      24.996   8.132  46.728  1.00  0.67
ATOM    366  CA  ILE U  46      25.233   7.939  48.928  1.00  0.67
ATOM    367  HA  ILE U  46      25.266   7.106  49.615  1.00  0.67
ATOM    368  CB  ILE U  46      26.583   8.705  48.949  1.00  0.67
ATOM    369  HB  ILE U  46      26.554   9.559  48.240  1.00  0.67
ATOM    370  CG2 ILE U  46      26.954   9.269  50.329  1.00  0.67
ATOM    371 HG21 ILE U  46      26.283  10.091  50.658  1.00  0.67
ATOM    372 HG22 ILE U  46      26.929   8.521  51.150  1.00  0.67
ATOM    373 HG23 ILE U  46      27.923   9.810  50.268  1.00  0.67
ATOM    374  CG1 ILE U  46      27.711   7.721  48.473  1.00  0.67
ATOM    375 HG11 ILE U  46      27.637   6.787  49.070  1.00  0.67
ATOM    376 HG12 ILE U  46      27.459   7.593  47.399  1.00  0.67
ATOM    377  CD  ILE U  46      29.132   8.230  48.468  1.00  0.67
ATOM    378  HD1 ILE U  46      29.114   9.263  48.060  1.00  0.67
ATOM    379  HD2 ILE U  46      29.419   8.334  49.536  1.00  0.67
ATOM    380  HD3 ILE U  46      29.779   7.586  47.835  1.00  0.67
ATOM    381  C   ILE U  46      24.121   8.910  49.366  1.00  0.67
ATOM    382  O   ILE U  46      23.977  10.042  48.805  1.00  0.67
ATOM    383  N   LEU U  47      23.383   8.565  50.437  1.00  0.56
ATOM    384  HN  LEU U  47      23.591   7.752  50.975  1.00  0.56
ATOM    385  CA  LEU U  47      22.307   9.356  51.040  1.00  0.56
ATOM    386  HA  LEU U  47      22.355  10.341  50.600  1.00  0.56
ATOM    387  CB  LEU U  47      20.956   8.771  50.652  1.00  0.56
ATOM    388  HB1 LEU U  47      20.919   8.821  49.542  1.00  0.56
ATOM    389  HB2 LEU U  47      21.103   7.716  50.968  1.00  0.56
ATOM    390  CG  LEU U  47      19.705   9.342  51.389  1.00  0.56
ATOM    391  HG  LEU U  47      19.887   9.691  52.428  1.00  0.56
ATOM    392  CD1 LEU U  47      19.230  10.641  50.768  1.00  0.56
ATOM    393 HD11 LEU U  47      18.992  10.543  49.687  1.00  0.56
ATOM    394 HD12 LEU U  47      18.376  10.964  51.401  1.00  0.56
ATOM    395 HD13 LEU U  47      20.035  11.393  50.908  1.00  0.56
ATOM    396  CD2 LEU U  47      18.587   8.314  51.496  1.00  0.56
ATOM    397 HD21 LEU U  47      19.063   7.344  51.756  1.00  0.56
ATOM    398 HD22 LEU U  47      17.791   8.570  52.227  1.00  0.56
ATOM    399 HD23 LEU U  47      18.168   8.185  50.475  1.00  0.56
ATOM    400  C   LEU U  47      22.536   9.279  52.546  1.00  0.56
ATOM    401  O   LEU U  47      22.890   8.205  53.096  1.00  0.56
ATOM    402  N   PHE U  48      22.447  10.431  53.366  1.00  0.56
ATOM    403  HN  PHE U  48      22.264  11.354  53.037  1.00  0.56
ATOM    404  CA  PHE U  48      22.676  10.353  54.759  1.00  0.56
ATOM    405  HA  PHE U  48      22.190   9.435  55.053  1.00  0.56
ATOM    406  CB  PHE U  48      24.200  10.294  54.962  1.00  0.56
ATOM    407  HB1 PHE U  48      24.416  10.420  56.044  1.00  0.56
ATOM    408  HB2 PHE U  48      24.585   9.305  54.632  1.00  0.56
ATOM    409  CG  PHE U  48      25.008  11.392  54.171  1.00  0.56
ATOM    410  CD1 PHE U  48      25.495  12.543  54.850  1.00  0.56
ATOM    411  HD1 PHE U  48      25.239  12.553  55.899  1.00  0.56
ATOM    412  CE1 PHE U  48      26.170  13.552  54.125  1.00  0.56
ATOM    413  HE1 PHE U  48      26.480  14.438  54.661  1.00  0.56
ATOM    414  CZ  PHE U  48      26.547  13.277  52.779  1.00  0.56
ATOM    415  HZ  PHE U  48      26.966  14.082  52.194  1.00  0.56
ATOM    416  CD2 PHE U  48      25.293  11.177  52.860  1.00  0.56
ATOM    417  HD2 PHE U  48      25.004  10.340  52.242  1.00  0.56
ATOM    418  CE2 PHE U  48      26.060  12.165  52.146  1.00  0.56
ATOM    419  HE2 PHE U  48      26.147  12.060  51.075  1.00  0.56
ATOM    420  C   PHE U  48      22.052  11.542  55.366  1.00  0.56
ATOM    421  O   PHE U  48      21.541  12.400  54.613  1.00  0.56
ATOM    422  N   SER U  49      21.839  11.588  56.690  1.00  0.57
ATOM    423  HN  SER U  49      22.071  10.881  57.354  1.00  0.57
ATOM    424  CA  SER U  49      21.138  12.737  57.323  1.00  0.57
ATOM    425  HA  SER U  49      20.825  13.486  56.611  1.00  0.57
ATOM    426  CB  SER U  49      19.772  12.246  57.888  1.00  0.57
ATOM    427  HB1 SER U  49      19.073  12.000  57.061  1.00  0.57
ATOM    428  HB2 SER U  49      19.819  11.397  58.604  1.00  0.57
ATOM    429  OG  SER U  49      19.125  13.321  58.583  1.00  0.57
ATOM    430  HG1 SER U  49      18.972  14.007  57.929  1.00  0.57
ATOM    431  C   SER U  49      22.071  13.309  58.377  1.00  0.57
ATOM    432  O   SER U  49      22.242  12.788  59.467  1.00  0.57
ATOM    433  N   PRO U  50      22.693  14.464  58.122  1.00  0.63
ATOM    434  CD  PRO U  50      23.062  14.893  56.748  1.00  0.63
ATOM    435  HD1 PRO U  50      23.505  14.100  56.109  1.00  0.63
ATOM    436  HD2 PRO U  50      22.142  15.309  56.283  1.00  0.63
ATOM    437  CA  PRO U  50      23.376  15.331  59.097  1.00  0.63
ATOM    438  HA  PRO U  50      24.296  14.906  59.471  1.00  0.63
ATOM    439  CB  PRO U  50      23.744  16.588  58.204  1.00  0.63
ATOM    440  HB1 PRO U  50      24.509  17.205  58.722  1.00  0.63
ATOM    441  HB2 PRO U  50      22.741  17.066  58.192  1.00  0.63
ATOM    442  CG  PRO U  50      24.158  15.968  56.904  1.00  0.63
ATOM    443  HG1 PRO U  50      25.188  15.569  57.014  1.00  0.63
ATOM    444  HG2 PRO U  50      24.013  16.645  56.034  1.00  0.63
ATOM    445  C   PRO U  50      22.649  15.553  60.353  1.00  0.63
ATOM    446  O   PRO U  50      23.163  15.422  61.465  1.00  0.63
ATOM    447  N   LEU U  51      21.339  15.847  60.258  1.00  0.67
ATOM    448  HN  LEU U  51      21.032  16.210  59.382  1.00  0.67
ATOM    449  CA  LEU U  51      20.587  16.172  61.423  1.00  0.67
ATOM    450  HA  LEU U  51      21.124  16.949  61.946  1.00  0.67
ATOM    451  CB  LEU U  51      19.167  16.715  61.000  1.00  0.67
ATOM    452  HB1 LEU U  51      19.348  17.648  60.424  1.00  0.67
ATOM    453  HB2 LEU U  51      18.525  16.037  60.399  1.00  0.67
ATOM    454  CG  LEU U  51      18.185  17.118  62.081  1.00  0.67
ATOM    455  HG  LEU U  51      18.035  16.176  62.651  1.00  0.67
ATOM    456  CD1 LEU U  51      18.661  18.171  63.091  1.00  0.67
ATOM    457 HD11 LEU U  51      19.751  18.070  63.282  1.00  0.67
ATOM    458 HD12 LEU U  51      18.485  19.219  62.765  1.00  0.67
ATOM    459 HD13 LEU U  51      18.213  18.068  64.102  1.00  0.67
ATOM    460  CD2 LEU U  51      16.859  17.555  61.473  1.00  0.67
ATOM    461 HD21 LEU U  51      16.111  17.719  62.278  1.00  0.67
ATOM    462 HD22 LEU U  51      16.918  18.566  61.016  1.00  0.67
ATOM    463 HD23 LEU U  51      16.361  16.838  60.787  1.00  0.67
ATOM    464  C   LEU U  51      20.404  14.881  62.303  1.00  0.67
ATOM    465  O   LEU U  51      20.666  14.998  63.481  1.00  0.67
ATOM    466  N   SER U  52      20.085  13.692  61.772  1.00  0.58
ATOM    467  HN  SER U  52      19.981  13.576  60.787  1.00  0.58
ATOM    468  CA  SER U  52      20.002  12.372  62.497  1.00  0.58
ATOM    469  HA  SER U  52      19.177  12.479  63.186  1.00  0.58
ATOM    470  CB  SER U  52      19.713  11.248  61.522  1.00  0.58
ATOM    471  HB1 SER U  52      18.735  11.547  61.087  1.00  0.58
ATOM    472  HB2 SER U  52      20.559  11.272  60.803  1.00  0.58
ATOM    473  OG  SER U  52      19.615  10.020  62.176  1.00  0.58
ATOM    474  HG1 SER U  52      18.996  10.250  62.872  1.00  0.58
ATOM    475  C   SER U  52      21.205  12.085  63.326  1.00  0.58
ATOM    476  O   SER U  52      21.067  11.692  64.461  1.00  0.58
ATOM    477  N   ILE U  53      22.422  12.222  62.832  1.00  0.52
ATOM    478  HN  ILE U  53      22.485  12.460  61.866  1.00  0.52
ATOM    479  CA  ILE U  53      23.610  12.023  63.534  1.00  0.52
ATOM    480  HA  ILE U  53      23.634  11.049  64.000  1.00  0.52
ATOM    481  CB  ILE U  53      24.832  11.867  62.664  1.00  0.52
ATOM    482  HB  ILE U  53      25.026  12.914  62.346  1.00  0.52
ATOM    483  CG2 ILE U  53      25.995  11.362  63.529  1.00  0.52
ATOM    484 HG21 ILE U  53      26.381  12.137  64.225  1.00  0.52
ATOM    485 HG22 ILE U  53      25.640  10.446  64.047  1.00  0.52
ATOM    486 HG23 ILE U  53      26.794  11.093  62.805  1.00  0.52
ATOM    487  CG1 ILE U  53      24.475  10.968  61.440  1.00  0.52
ATOM    488 HG11 ILE U  53      23.763  11.532  60.801  1.00  0.52
ATOM    489 HG12 ILE U  53      25.336  10.955  60.737  1.00  0.52
ATOM    490  CD  ILE U  53      24.052   9.515  61.767  1.00  0.52
ATOM    491  HD1 ILE U  53      23.005   9.459  62.136  1.00  0.52
ATOM    492  HD2 ILE U  53      24.098   8.978  60.796  1.00  0.52
ATOM    493  HD3 ILE U  53      24.658   8.943  62.501  1.00  0.52
ATOM    494  C   ILE U  53      23.782  13.086  64.650  1.00  0.52
ATOM    495  O   ILE U  53      24.029  12.738  65.831  1.00  0.52
ATOM    496  N   ALA U  54      23.589  14.402  64.408  1.00  0.57
ATOM    497  HN  ALA U  54      23.149  14.703  63.565  1.00  0.57
ATOM    498  CA  ALA U  54      23.652  15.389  65.490  1.00  0.57
ATOM    499  HA  ALA U  54      24.639  15.421  65.927  1.00  0.57
ATOM    500  CB  ALA U  54      23.409  16.722  64.871  1.00  0.57
ATOM    501  HB1 ALA U  54      22.557  16.781  64.160  1.00  0.57
ATOM    502  HB2 ALA U  54      23.282  17.534  65.618  1.00  0.57
ATOM    503  HB3 ALA U  54      24.269  17.024  64.235  1.00  0.57
ATOM    504  C   ALA U  54      22.641  15.060  66.637  1.00  0.57
ATOM    505  O   ALA U  54      22.821  15.287  67.837  1.00  0.57
ATOM    506  N   LEU U  55      21.521  14.486  66.362  1.00  0.58
ATOM    507  HN  LEU U  55      21.154  14.480  65.435  1.00  0.58
ATOM    508  CA  LEU U  55      20.558  14.231  67.459  1.00  0.58
ATOM    509  HA  LEU U  55      20.487  15.072  68.134  1.00  0.58
ATOM    510  CB  LEU U  55      19.136  13.955  66.919  1.00  0.58
ATOM    511  HB1 LEU U  55      19.247  13.066  66.261  1.00  0.58
ATOM    512  HB2 LEU U  55      18.525  13.759  67.826  1.00  0.58
ATOM    513  CG  LEU U  55      18.547  15.182  66.171  1.00  0.58
ATOM    514  HG  LEU U  55      19.210  15.765  65.496  1.00  0.58
ATOM    515  CD1 LEU U  55      17.440  14.697  65.252  1.00  0.58
ATOM    516 HD11 LEU U  55      16.900  13.849  65.724  1.00  0.58
ATOM    517 HD12 LEU U  55      16.841  15.558  64.886  1.00  0.58
ATOM    518 HD13 LEU U  55      17.980  14.137  64.458  1.00  0.58
ATOM    519  CD2 LEU U  55      17.935  16.204  67.169  1.00  0.58
ATOM    520 HD21 LEU U  55      17.544  17.113  66.664  1.00  0.58
ATOM    521 HD22 LEU U  55      18.829  16.401  67.799  1.00  0.58
ATOM    522 HD23 LEU U  55      17.100  15.680  67.681  1.00  0.58
ATOM    523  C   LEU U  55      20.932  12.967  68.214  1.00  0.58
ATOM    524  O   LEU U  55      20.818  12.892  69.405  1.00  0.58
ATOM    525  N   ALA U  56      21.364  11.906  67.504  1.00  0.61
ATOM    526  HN  ALA U  56      21.396  11.981  66.511  1.00  0.61
ATOM    527  CA  ALA U  56      21.961  10.692  68.035  1.00  0.61
ATOM    528  HA  ALA U  56      21.193  10.252  68.654  1.00  0.61
ATOM    529  CB  ALA U  56      22.101   9.674  66.850  1.00  0.61
ATOM    530  HB1 ALA U  56      22.666  10.200  66.051  1.00  0.61
ATOM    531  HB2 ALA U  56      22.546   8.693  67.121  1.00  0.61
ATOM    532  HB3 ALA U  56      21.071   9.529  66.458  1.00  0.61
ATOM    533  C   ALA U  56      23.164  10.886  68.906  1.00  0.61
ATOM    534  O   ALA U  56      23.396  10.267  69.891  1.00  0.61
ATOM    535  N   MET U  57      24.036  11.818  68.527  1.00  0.60
ATOM    536  HN  MET U  57      23.842  12.247  67.648  1.00  0.60
ATOM    537  CA  MET U  57      25.157  12.422  69.260  1.00  0.60
ATOM    538  HA  MET U  57      25.825  11.591  69.434  1.00  0.60
ATOM    539  CB  MET U  57      25.733  13.600  68.558  1.00  0.60
ATOM    540  HB1 MET U  57      24.947  14.301  68.204  1.00  0.60
ATOM    541  HB2 MET U  57      26.222  14.276  69.292  1.00  0.60
ATOM    542  CG  MET U  57      26.696  13.358  67.438  1.00  0.60
ATOM    543  HG1 MET U  57      26.276  12.716  66.635  1.00  0.60
ATOM    544  HG2 MET U  57      26.883  14.354  66.982  1.00  0.60
ATOM    545  SD  MET U  57      28.301  12.634  67.913  1.00  0.60
ATOM    546  CE  MET U  57      27.860  11.018  67.198  1.00  0.60
ATOM    547  HE1 MET U  57      27.163  10.477  67.873  1.00  0.60
ATOM    548  HE2 MET U  57      27.471  11.149  66.166  1.00  0.60
ATOM    549  HE3 MET U  57      28.786  10.412  67.100  1.00  0.60
ATOM    550  C   MET U  57      24.760  12.797  70.645  1.00  0.60
ATOM    551  O   MET U  57      25.321  12.369  71.715  1.00  0.60
ATOM    552  N   GLY U  58      23.587  13.480  70.755  1.00  0.59
ATOM    553  HN  GLY U  58      23.140  13.950  69.998  1.00  0.59
ATOM    554  CA  GLY U  58      22.999  13.813  72.110  1.00  0.59
ATOM    555  HA1 GLY U  58      22.065  14.321  71.916  1.00  0.59
ATOM    556  HA2 GLY U  58      23.622  14.528  72.625  1.00  0.59
ATOM    557  C   GLY U  58      22.644  12.634  72.984  1.00  0.59
ATOM    558  O   GLY U  58      22.551  12.702  74.222  1.00  0.59
ATOM    559  N   MET U  59      22.345  11.436  72.394  1.00  0.66
ATOM    560  HN  MET U  59      22.310  11.314  71.405  1.00  0.66
ATOM    561  CA  MET U  59      22.092  10.199  73.085  1.00  0.66
ATOM    562  HA  MET U  59      21.497  10.358  73.972  1.00  0.66
ATOM    563  CB  MET U  59      21.502   9.011  72.279  1.00  0.66
ATOM    564  HB1 MET U  59      22.237   8.747  71.490  1.00  0.66
ATOM    565  HB2 MET U  59      21.288   8.175  72.979  1.00  0.66
ATOM    566  CG  MET U  59      20.146   9.391  71.712  1.00  0.66
ATOM    567  HG1 MET U  59      19.459   9.880  72.436  1.00  0.66
ATOM    568  HG2 MET U  59      20.484  10.040  70.876  1.00  0.66
ATOM    569  SD  MET U  59      19.213   7.965  71.065  1.00  0.66
ATOM    570  CE  MET U  59      17.569   8.339  71.741  1.00  0.66
ATOM    571  HE1 MET U  59      16.906   7.465  71.564  1.00  0.66
ATOM    572  HE2 MET U  59      17.577   8.570  72.827  1.00  0.66
ATOM    573  HE3 MET U  59      16.978   9.177  71.313  1.00  0.66
ATOM    574  C   MET U  59      23.376   9.759  73.712  1.00  0.66
ATOM    575  O   MET U  59      23.481   9.645  74.957  1.00  0.66
ATOM    576  N   MET U  60      24.449   9.507  72.961  1.00  0.67
ATOM    577  HN  MET U  60      24.422   9.680  71.979  1.00  0.67
ATOM    578  CA  MET U  60      25.757   9.030  73.394  1.00  0.67
ATOM    579  HA  MET U  60      25.770   8.020  73.777  1.00  0.67
ATOM    580  CB  MET U  60      26.773   9.048  72.244  1.00  0.67
ATOM    581  HB1 MET U  60      27.096  10.081  71.996  1.00  0.67
ATOM    582  HB2 MET U  60      27.695   8.554  72.620  1.00  0.67
ATOM    583  CG  MET U  60      26.418   8.266  71.063  1.00  0.67
ATOM    584  HG1 MET U  60      26.168   7.208  71.291  1.00  0.67
ATOM    585  HG2 MET U  60      25.583   8.855  70.627  1.00  0.67
ATOM    586  SD  MET U  60      27.719   8.389  69.752  1.00  0.67
ATOM    587  CE  MET U  60      27.109   7.191  68.615  1.00  0.67
ATOM    588  HE1 MET U  60      27.443   7.323  67.564  1.00  0.67
ATOM    589  HE2 MET U  60      27.373   6.169  68.962  1.00  0.67
ATOM    590  HE3 MET U  60      26.008   7.313  68.522  1.00  0.67
ATOM    591  C   MET U  60      26.340   9.920  74.546  1.00  0.67
ATOM    592  O   MET U  60      26.804   9.444  75.562  1.00  0.67
ATOM    593  N   GLU U  61      26.278  11.211  74.350  1.00  0.61
ATOM    594  HN  GLU U  61      25.814  11.559  73.539  1.00  0.61
ATOM    595  CA  GLU U  61      26.594  12.210  75.373  1.00  0.61
ATOM    596  HA  GLU U  61      27.672  12.266  75.383  1.00  0.61
ATOM    597  CB  GLU U  61      26.237  13.625  74.813  1.00  0.61
ATOM    598  HB1 GLU U  61      26.514  13.472  73.748  1.00  0.61
ATOM    599  HB2 GLU U  61      25.169  13.894  74.955  1.00  0.61
ATOM    600  CG  GLU U  61      27.102  14.684  75.288  1.00  0.61
ATOM    601  HG1 GLU U  61      27.260  14.770  76.384  1.00  0.61
ATOM    602  HG2 GLU U  61      28.137  14.549  74.907  1.00  0.61
ATOM    603  CD  GLU U  61      26.709  16.017  74.831  1.00  0.61
ATOM    604  OE1 GLU U  61      25.631  16.443  75.333  1.00  0.61
ATOM    605  OE2 GLU U  61      27.503  16.631  74.141  1.00  0.61
ATOM    606  C   GLU U  61      26.049  12.068  76.814  1.00  0.61
ATOM    607  O   GLU U  61      26.699  12.025  77.844  1.00  0.61
ATOM    608  N   LEU U  62      24.678  11.900  76.890  1.00  0.70
ATOM    609  HN  LEU U  62      24.061  11.756  76.120  1.00  0.70
ATOM    610  CA  LEU U  62      24.006  11.617  78.108  1.00  0.70
ATOM    611  HA  LEU U  62      24.219  12.466  78.741  1.00  0.70
ATOM    612  CB  LEU U  62      22.500  11.681  77.708  1.00  0.70
ATOM    613  HB1 LEU U  62      22.247  12.687  77.311  1.00  0.70
ATOM    614  HB2 LEU U  62      22.503  10.899  76.919  1.00  0.70
ATOM    615  CG  LEU U  62      21.449  11.257  78.750  1.00  0.70
ATOM    616  HG  LEU U  62      21.727  10.297  79.234  1.00  0.70
ATOM    617  CD1 LEU U  62      21.503  12.208  79.932  1.00  0.70
ATOM    618 HD11 LEU U  62      20.684  11.963  80.642  1.00  0.70
ATOM    619 HD12 LEU U  62      22.431  12.060  80.523  1.00  0.70
ATOM    620 HD13 LEU U  62      21.681  13.280  79.704  1.00  0.70
ATOM    621  CD2 LEU U  62      20.048  11.137  78.097  1.00  0.70
ATOM    622 HD21 LEU U  62      19.524  10.402  78.745  1.00  0.70
ATOM    623 HD22 LEU U  62      19.485  12.095  78.109  1.00  0.70
ATOM    624 HD23 LEU U  62      20.250  10.791  77.061  1.00  0.70
ATOM    625  C   LEU U  62      24.373  10.298  78.780  1.00  0.70
ATOM    626  O   LEU U  62      24.269  10.160  80.009  1.00  0.70
ATOM    627  N   GLY U  63      24.726   9.332  77.987  1.00  0.85
ATOM    628  HN  GLY U  63      24.965   9.545  77.043  1.00  0.85
ATOM    629  CA  GLY U  63      25.022   7.983  78.370  1.00  0.85
ATOM    630  HA1 GLY U  63      24.917   7.307  77.534  1.00  0.85
ATOM    631  HA2 GLY U  63      24.305   7.616  79.090  1.00  0.85
ATOM    632  C   GLY U  63      26.385   7.715  78.968  1.00  0.85
ATOM    633  O   GLY U  63      26.733   6.583  79.319  1.00  0.85
ATOM    634  N   ALA U  64      27.227   8.746  79.002  1.00  0.74
ATOM    635  HN  ALA U  64      26.997   9.595  78.534  1.00  0.74
ATOM    636  CA  ALA U  64      28.562   8.592  79.571  1.00  0.74
ATOM    637  HA  ALA U  64      28.834   7.556  79.710  1.00  0.74
ATOM    638  CB  ALA U  64      29.479   9.195  78.479  1.00  0.74
ATOM    639  HB1 ALA U  64      29.338   8.741  77.475  1.00  0.74
ATOM    640  HB2 ALA U  64      29.244  10.278  78.410  1.00  0.74
ATOM    641  HB3 ALA U  64      30.523   9.120  78.853  1.00  0.74
ATOM    642  C   ALA U  64      28.845   9.259  80.911  1.00  0.74
ATOM    643  O   ALA U  64      28.154  10.187  81.350  1.00  0.74
ATOM    644  N   GLN U  65      29.833   8.670  81.622  1.00  0.87
ATOM    645  HN  GLN U  65      30.260   7.868  81.212  1.00  0.87
ATOM    646  CA  GLN U  65      30.499   9.339  82.680  1.00  0.87
ATOM    647  HA  GLN U  65      29.734   9.912  83.183  1.00  0.87
ATOM    648  CB  GLN U  65      31.202   8.278  83.558  1.00  0.87
ATOM    649  HB1 GLN U  65      32.184   7.986  83.128  1.00  0.87
ATOM    650  HB2 GLN U  65      31.449   8.740  84.538  1.00  0.87
ATOM    651  CG  GLN U  65      30.368   6.999  83.787  1.00  0.87
ATOM    652  HG1 GLN U  65      29.325   7.249  84.077  1.00  0.87
ATOM    653  HG2 GLN U  65      30.271   6.300  82.928  1.00  0.87
ATOM    654  CD  GLN U  65      31.017   6.311  84.999  1.00  0.87
ATOM    655  OE1 GLN U  65      32.255   6.154  84.995  1.00  0.87
ATOM    656  NE2 GLN U  65      30.157   5.839  85.927  1.00  0.87
ATOM    657 HE21 GLN U  65      30.621   5.245  86.584  1.00  0.87
ATOM    658 HE22 GLN U  65      29.255   6.270  85.956  1.00  0.87
ATOM    659  C   GLN U  65      31.654  10.179  82.090  1.00  0.87
ATOM    660  O   GLN U  65      32.202   9.900  81.058  1.00  0.87
ATOM    661  N   GLY U  66      32.064  11.260  82.832  1.00  1.02
ATOM    662  HN  GLY U  66      31.415  11.755  83.404  1.00  1.02
ATOM    663  CA  GLY U  66      33.378  11.802  82.845  1.00  1.02
ATOM    664  HA1 GLY U  66      34.007  11.092  83.362  1.00  1.02
ATOM    665  HA2 GLY U  66      33.306  12.720  83.409  1.00  1.02
ATOM    666  C   GLY U  66      34.188  12.117  81.609  1.00  1.02
ATOM    667  O   GLY U  66      33.799  12.923  80.808  1.00  1.02
ATOM    668  N   SER U  67      35.370  11.527  81.356  1.00  0.92
ATOM    669  HN  SER U  67      35.774  10.879  81.997  1.00  0.92
ATOM    670  CA  SER U  67      36.265  11.761  80.172  1.00  0.92
ATOM    671  HA  SER U  67      36.419  12.829  80.121  1.00  0.92
ATOM    672  CB  SER U  67      37.573  10.929  80.413  1.00  0.92
ATOM    673  HB1 SER U  67      38.071  11.177  81.374  1.00  0.92
ATOM    674  HB2 SER U  67      37.253   9.874  80.552  1.00  0.92
ATOM    675  OG  SER U  67      38.464  11.081  79.368  1.00  0.92
ATOM    676  HG1 SER U  67      38.172  10.821  78.491  1.00  0.92
ATOM    677  C   SER U  67      35.610  11.291  78.938  1.00  0.92
ATOM    678  O   SER U  67      35.781  11.943  77.910  1.00  0.92
ATOM    679  N   THR U  68      34.750  10.205  78.954  1.00  0.77
ATOM    680  HN  THR U  68      34.677   9.765  79.846  1.00  0.77
ATOM    681  CA  THR U  68      34.094   9.653  77.752  1.00  0.77
ATOM    682  HA  THR U  68      34.783   9.513  76.932  1.00  0.77
ATOM    683  CB  THR U  68      33.227   8.369  78.010  1.00  0.77
ATOM    684  HB  THR U  68      32.467   8.635  78.775  1.00  0.77
ATOM    685  OG1 THR U  68      34.096   7.356  78.514  1.00  0.77
ATOM    686  HG1 THR U  68      34.945   7.795  78.610  1.00  0.77
ATOM    687  CG2 THR U  68      32.458   7.708  76.825  1.00  0.77
ATOM    688 HG21 THR U  68      33.216   7.405  76.072  1.00  0.77
ATOM    689 HG22 THR U  68      31.835   6.867  77.198  1.00  0.77
ATOM    690 HG23 THR U  68      31.793   8.413  76.282  1.00  0.77
ATOM    691  C   THR U  68      33.125  10.660  77.262  1.00  0.77
ATOM    692  O   THR U  68      33.003  11.067  76.099  1.00  0.77
ATOM    693  N   GLN U  69      32.436  11.294  78.238  1.00  0.72
ATOM    694  HN  GLN U  69      32.734  11.060  79.161  1.00  0.72
ATOM    695  CA  GLN U  69      31.392  12.328  78.002  1.00  0.72
ATOM    696  HA  GLN U  69      30.713  11.875  77.294  1.00  0.72
ATOM    697  CB  GLN U  69      30.632  12.812  79.268  1.00  0.72
ATOM    698  HB1 GLN U  69      30.124  11.912  79.674  1.00  0.72
ATOM    699  HB2 GLN U  69      31.242  13.298  80.060  1.00  0.72
ATOM    700  CG  GLN U  69      29.471  13.753  78.906  1.00  0.72
ATOM    701  HG1 GLN U  69      29.862  14.569  78.262  1.00  0.72
ATOM    702  HG2 GLN U  69      28.758  13.255  78.215  1.00  0.72
ATOM    703  CD  GLN U  69      28.690  14.347  80.130  1.00  0.72
ATOM    704  OE1 GLN U  69      29.281  14.803  81.113  1.00  0.72
ATOM    705  NE2 GLN U  69      27.375  14.358  79.931  1.00  0.72
ATOM    706 HE21 GLN U  69      26.740  14.792  80.571  1.00  0.72
ATOM    707 HE22 GLN U  69      26.987  14.127  79.039  1.00  0.72
ATOM    708  C   GLN U  69      31.902  13.536  77.258  1.00  0.72
ATOM    709  O   GLN U  69      31.397  13.871  76.175  1.00  0.72
ATOM    710  N   LYS U  70      33.017  14.058  77.848  1.00  0.84
ATOM    711  HN  LYS U  70      33.298  13.692  78.731  1.00  0.84
ATOM    712  CA  LYS U  70      33.817  15.086  77.244  1.00  0.84
ATOM    713  HA  LYS U  70      33.194  15.960  77.127  1.00  0.84
ATOM    714  CB  LYS U  70      35.023  15.408  78.187  1.00  0.84
ATOM    715  HB1 LYS U  70      35.659  14.508  78.326  1.00  0.84
ATOM    716  HB2 LYS U  70      35.697  16.136  77.687  1.00  0.84
ATOM    717  CG  LYS U  70      34.518  16.096  79.522  1.00  0.84
ATOM    718  HG1 LYS U  70      33.892  16.920  79.119  1.00  0.84
ATOM    719  HG2 LYS U  70      33.843  15.393  80.055  1.00  0.84
ATOM    720  CD  LYS U  70      35.608  16.548  80.474  1.00  0.84
ATOM    721  HD1 LYS U  70      36.274  15.684  80.689  1.00  0.84
ATOM    722  HD2 LYS U  70      36.288  17.293  80.009  1.00  0.84
ATOM    723  CE  LYS U  70      35.247  17.302  81.718  1.00  0.84
ATOM    724  HE1 LYS U  70      36.123  17.599  82.332  1.00  0.84
ATOM    725  HE2 LYS U  70      34.587  18.152  81.441  1.00  0.84
ATOM    726  NZ  LYS U  70      34.444  16.433  82.609  1.00  0.84
ATOM    727  HZ1 LYS U  70      34.213  16.993  83.455  1.00  0.84
ATOM    728  HZ2 LYS U  70      33.510  16.265  82.183  1.00  0.84
ATOM    729  HZ3 LYS U  70      34.835  15.558  83.013  1.00  0.84
ATOM    730  C   LYS U  70      34.519  14.777  75.921  1.00  0.84
ATOM    731  O   LYS U  70      34.603  15.618  75.089  1.00  0.84
ATOM    732  N   GLU U  71      35.015  13.511  75.714  1.00  0.87
ATOM    733  HN  GLU U  71      35.188  12.878  76.464  1.00  0.87
ATOM    734  CA  GLU U  71      35.703  13.086  74.462  1.00  0.87
ATOM    735  HA  GLU U  71      36.478  13.821  74.296  1.00  0.87
ATOM    736  CB  GLU U  71      36.012  11.625  74.514  1.00  0.87
ATOM    737  HB1 GLU U  71      36.464  11.448  75.513  1.00  0.87
ATOM    738  HB2 GLU U  71      35.088  11.034  74.693  1.00  0.87
ATOM    739  CG  GLU U  71      36.693  10.959  73.283  1.00  0.87
ATOM    740  HG1 GLU U  71      36.629   9.863  73.454  1.00  0.87
ATOM    741  HG2 GLU U  71      36.210  11.328  72.353  1.00  0.87
ATOM    742  CD  GLU U  71      38.236  11.193  73.231  1.00  0.87
ATOM    743  OE1 GLU U  71      38.926  10.532  72.409  1.00  0.87
ATOM    744  OE2 GLU U  71      38.763  12.029  74.021  1.00  0.87
ATOM    745  C   GLU U  71      34.815  13.268  73.235  1.00  0.87
ATOM    746  O   GLU U  71      35.153  13.848  72.229  1.00  0.87
ATOM    747  N   ILE U  72      33.535  12.800  73.382  1.00  0.79
ATOM    748  HN  ILE U  72      33.341  12.381  74.266  1.00  0.79
ATOM    749  CA  ILE U  72      32.480  12.816  72.399  1.00  0.79
ATOM    750  HA  ILE U  72      32.897  12.388  71.499  1.00  0.79
ATOM    751  CB  ILE U  72      31.409  11.948  72.955  1.00  0.79
ATOM    752  HB  ILE U  72      31.148  12.341  73.961  1.00  0.79
ATOM    753  CG2 ILE U  72      30.248  11.884  71.944  1.00  0.79
ATOM    754 HG21 ILE U  72      29.817  12.869  71.662  1.00  0.79
ATOM    755 HG22 ILE U  72      30.698  11.465  71.019  1.00  0.79
ATOM    756 HG23 ILE U  72      29.476  11.142  72.239  1.00  0.79
ATOM    757  CG1 ILE U  72      31.956  10.456  73.179  1.00  0.79
ATOM    758 HG11 ILE U  72      32.481  10.030  72.298  1.00  0.79
ATOM    759 HG12 ILE U  72      32.822  10.594  73.861  1.00  0.79
ATOM    760  CD  ILE U  72      30.937   9.419  73.710  1.00  0.79
ATOM    761  HD1 ILE U  72      31.463   8.444  73.793  1.00  0.79
ATOM    762  HD2 ILE U  72      30.587   9.762  74.707  1.00  0.79
ATOM    763  HD3 ILE U  72      30.040   9.330  73.060  1.00  0.79
ATOM    764  C   ILE U  72      32.061  14.236  72.242  1.00  0.79
ATOM    765  O   ILE U  72      32.070  14.743  71.143  1.00  0.79
ATOM    766  N   ARG U  73      31.737  15.034  73.305  1.00  0.90
ATOM    767  HN  ARG U  73      31.562  14.575  74.173  1.00  0.90
ATOM    768  CA  ARG U  73      31.398  16.410  73.163  1.00  0.90
ATOM    769  HA  ARG U  73      30.563  16.447  72.479  1.00  0.90
ATOM    770  CB  ARG U  73      30.990  16.882  74.478  1.00  0.90
ATOM    771  HB1 ARG U  73      30.263  16.115  74.822  1.00  0.90
ATOM    772  HB2 ARG U  73      31.825  16.803  75.206  1.00  0.90
ATOM    773  CG  ARG U  73      30.248  18.240  74.517  1.00  0.90
ATOM    774  HG1 ARG U  73      31.010  19.020  74.305  1.00  0.90
ATOM    775  HG2 ARG U  73      29.658  18.200  73.576  1.00  0.90
ATOM    776  CD  ARG U  73      29.437  18.443  75.761  1.00  0.90
ATOM    777  HD1 ARG U  73      28.572  17.747  75.755  1.00  0.90
ATOM    778  HD2 ARG U  73      29.970  18.204  76.706  1.00  0.90
ATOM    779  NE  ARG U  73      28.899  19.801  75.815  1.00  0.90
ATOM    780  HE  ARG U  73      29.431  20.580  76.146  1.00  0.90
ATOM    781  CZ  ARG U  73      27.656  20.205  75.491  1.00  0.90
ATOM    782  NH1 ARG U  73      26.702  19.348  75.124  1.00  0.90
ATOM    783 HH11 ARG U  73      25.769  19.670  74.962  1.00  0.90
ATOM    784 HH12 ARG U  73      26.956  18.391  74.981  1.00  0.90
ATOM    785  NH2 ARG U  73      27.209  21.451  75.644  1.00  0.90
ATOM    786 HH21 ARG U  73      26.229  21.454  75.842  1.00  0.90
ATOM    787 HH22 ARG U  73      27.794  21.935  76.295  1.00  0.90
ATOM    788  C   ARG U  73      32.493  17.355  72.555  1.00  0.90
ATOM    789  O   ARG U  73      32.194  18.327  71.803  1.00  0.90
ATOM    790  N   HSD U  74      33.771  17.107  72.888  1.00  1.05
ATOM    791  HN  HSD U  74      33.968  16.408  73.571  1.00  1.05
ATOM    792  CA  HSD U  74      35.023  17.845  72.352  1.00  1.05
ATOM    793  HA  HSD U  74      34.950  18.911  72.508  1.00  1.05
ATOM    794  CB  HSD U  74      36.320  17.673  73.168  1.00  1.05
ATOM    795  HB1 HSD U  74      36.340  16.604  73.467  1.00  1.05
ATOM    796  HB2 HSD U  74      37.205  17.991  72.576  1.00  1.05
ATOM    797  ND1 HSD U  74      36.373  19.685  74.610  1.00  1.05
ATOM    798  HD1 HSD U  74      36.189  20.451  73.994  1.00  1.05
ATOM    799  CG  HSD U  74      36.252  18.363  74.536  1.00  1.05
ATOM    800  CE1 HSD U  74      36.693  19.985  75.906  1.00  1.05
ATOM    801  HE1 HSD U  74      36.628  21.022  76.234  1.00  1.05
ATOM    802  NE2 HSD U  74      36.763  18.941  76.649  1.00  1.05
ATOM    803  CD2 HSD U  74      36.510  17.860  75.803  1.00  1.05
ATOM    804  HD2 HSD U  74      36.530  16.851  76.197  1.00  1.05
ATOM    805  C   HSD U  74      35.221  17.498  70.904  1.00  1.05
ATOM    806  O   HSD U  74      35.754  18.254  70.112  1.00  1.05
ATOM    807  N   SER U  75      34.729  16.322  70.509  1.00  1.13
ATOM    808  HN  SER U  75      34.413  15.682  71.205  1.00  1.13
ATOM    809  CA  SER U  75      34.769  15.905  69.119  1.00  1.13
ATOM    810  HA  SER U  75      35.634  16.378  68.679  1.00  1.13
ATOM    811  CB  SER U  75      34.885  14.320  68.907  1.00  1.13
ATOM    812  HB1 SER U  75      33.953  13.814  69.239  1.00  1.13
ATOM    813  HB2 SER U  75      35.000  14.133  67.818  1.00  1.13
ATOM    814  OG  SER U  75      35.939  13.739  69.665  1.00  1.13
ATOM    815  HG1 SER U  75      35.816  13.818  70.614  1.00  1.13
ATOM    816  C   SER U  75      33.551  16.324  68.353  1.00  1.13
ATOM    817  O   SER U  75      33.644  16.739  67.242  1.00  1.13
ATOM    818  N   MET U  76      32.357  16.284  68.945  1.00  1.12
ATOM    819  HN  MET U  76      32.284  15.939  69.877  1.00  1.12
ATOM    820  CA  MET U  76      31.153  16.899  68.389  1.00  1.12
ATOM    821  HA  MET U  76      31.049  16.513  67.385  1.00  1.12
ATOM    822  CB  MET U  76      29.890  16.365  69.082  1.00  1.12
ATOM    823  HB1 MET U  76      29.803  15.289  68.822  1.00  1.12
ATOM    824  HB2 MET U  76      30.075  16.275  70.174  1.00  1.12
ATOM    825  CG  MET U  76      28.542  16.937  68.758  1.00  1.12
ATOM    826  HG1 MET U  76      27.884  16.131  69.147  1.00  1.12
ATOM    827  HG2 MET U  76      28.398  17.905  69.282  1.00  1.12
ATOM    828  SD  MET U  76      28.177  17.124  66.925  1.00  1.12
ATOM    829  CE  MET U  76      26.457  17.574  67.095  1.00  1.12
ATOM    830  HE1 MET U  76      26.030  17.678  66.075  1.00  1.12
ATOM    831  HE2 MET U  76      25.956  16.798  67.712  1.00  1.12
ATOM    832  HE3 MET U  76      26.301  18.539  67.622  1.00  1.12
ATOM    833  C   MET U  76      31.147  18.461  68.334  1.00  1.12
ATOM    834  O   MET U  76      31.336  19.141  67.329  1.00  1.12
ATOM    835  N   GLY U  77      30.977  19.112  69.481  1.00  1.06
ATOM    836  HN  GLY U  77      31.076  18.655  70.362  1.00  1.06
ATOM    837  CA  GLY U  77      30.742  20.527  69.524  1.00  1.06
ATOM    838  HA1 GLY U  77      30.015  20.792  68.770  1.00  1.06
ATOM    839  HA2 GLY U  77      31.667  21.084  69.513  1.00  1.06
ATOM    840  C   GLY U  77      29.992  20.800  70.829  1.00  1.06
ATOM    841  O   GLY U  77      29.716  19.871  71.517  1.00  1.06
ATOM    842  N   TYR U  78      29.626  22.055  71.086  1.00  1.18
ATOM    843  HN  TYR U  78      29.566  22.675  70.307  1.00  1.18
ATOM    844  CA  TYR U  78      28.864  22.411  72.302  1.00  1.18
ATOM    845  HA  TYR U  78      28.623  21.496  72.822  1.00  1.18
ATOM    846  CB  TYR U  78      27.613  23.287  71.946  1.00  1.18
ATOM    847  HB1 TYR U  78      26.991  23.408  72.859  1.00  1.18
ATOM    848  HB2 TYR U  78      27.968  24.254  71.532  1.00  1.18
ATOM    849  CG  TYR U  78      26.776  22.542  70.952  1.00  1.18
ATOM    850  CD1 TYR U  78      26.373  23.153  69.750  1.00  1.18
ATOM    851  HD1 TYR U  78      26.666  24.191  69.689  1.00  1.18
ATOM    852  CE1 TYR U  78      25.542  22.434  68.867  1.00  1.18
ATOM    853  HE1 TYR U  78      25.220  22.853  67.925  1.00  1.18
ATOM    854  CZ  TYR U  78      24.915  21.202  69.231  1.00  1.18
ATOM    855  OH  TYR U  78      23.987  20.575  68.439  1.00  1.18
ATOM    856  HH  TYR U  78      24.003  19.663  68.737  1.00  1.18
ATOM    857  CD2 TYR U  78      26.206  21.270  71.303  1.00  1.18
ATOM    858  HD2 TYR U  78      26.532  20.834  72.235  1.00  1.18
ATOM    859  CE2 TYR U  78      25.247  20.657  70.461  1.00  1.18
ATOM    860  HE2 TYR U  78      24.772  19.708  70.664  1.00  1.18
ATOM    861  C   TYR U  78      29.827  23.026  73.279  1.00  1.18
ATOM    862  O   TYR U  78      30.974  22.719  73.388  1.00  1.18
ATOM    863  N   ASP U  79      29.283  23.892  74.177  1.00  1.33
ATOM    864  HN  ASP U  79      28.287  23.943  74.183  1.00  1.33
ATOM    865  CA  ASP U  79      29.998  24.793  75.063  1.00  1.33
ATOM    866  HA  ASP U  79      31.048  24.599  74.901  1.00  1.33
ATOM    867  CB  ASP U  79      29.545  24.424  76.497  1.00  1.33
ATOM    868  HB1 ASP U  79      28.466  24.162  76.531  1.00  1.33
ATOM    869  HB2 ASP U  79      29.849  25.195  77.237  1.00  1.33
ATOM    870  CG  ASP U  79      30.243  23.127  76.922  1.00  1.33
ATOM    871  OD1 ASP U  79      31.460  23.230  77.013  1.00  1.33
ATOM    872  OD2 ASP U  79      29.561  22.095  77.127  1.00  1.33
ATOM    873  C   ASP U  79      29.695  26.227  74.756  1.00  1.33
ATOM    874  O   ASP U  79      30.440  26.831  73.987  1.00  1.33
ATOM    875  N   SER U  80      28.584  26.779  75.342  1.00  1.96
ATOM    876  HN  SER U  80      28.034  26.219  75.956  1.00  1.96
ATOM    877  CA  SER U  80      28.214  28.172  75.234  1.00  1.96
ATOM    878  HA  SER U  80      28.011  28.473  74.217  1.00  1.96
ATOM    879  CB  SER U  80      26.831  28.442  75.973  1.00  1.96
ATOM    880  HB1 SER U  80      26.086  27.676  75.667  1.00  1.96
ATOM    881  HB2 SER U  80      26.807  28.394  77.083  1.00  1.96
ATOM    882  OG  SER U  80      26.343  29.696  75.588  1.00  1.96
ATOM    883  HG1 SER U  80      25.401  29.629  75.758  1.00  1.96
ATOM    884  C   SER U  80      29.221  29.116  75.839  1.00  1.96
ATOM    885  O   SER U  80      29.168  29.602  76.957  1.00  1.96
ATOM    886  N   LEU U  81      30.116  29.484  74.955  1.00  1.96
ATOM    887  HN  LEU U  81      30.026  29.038  74.069  1.00  1.96
ATOM    888  CA  LEU U  81      31.010  30.635  75.063  1.00  1.96
ATOM    889  HA  LEU U  81      31.123  30.872  76.110  1.00  1.96
ATOM    890  CB  LEU U  81      32.303  30.279  74.395  1.00  1.96
ATOM    891  HB1 LEU U  81      32.873  29.561  75.023  1.00  1.96
ATOM    892  HB2 LEU U  81      32.056  29.968  73.358  1.00  1.96
ATOM    893  CG  LEU U  81      33.358  31.383  74.389  1.00  1.96
ATOM    894  HG  LEU U  81      33.016  32.294  73.852  1.00  1.96
ATOM    895  CD1 LEU U  81      33.731  31.832  75.816  1.00  1.96
ATOM    896 HD11 LEU U  81      33.979  31.008  76.520  1.00  1.96
ATOM    897 HD12 LEU U  81      34.494  32.628  75.679  1.00  1.96
ATOM    898 HD13 LEU U  81      32.791  32.201  76.279  1.00  1.96
ATOM    899  CD2 LEU U  81      34.580  30.936  73.557  1.00  1.96
ATOM    900 HD21 LEU U  81      34.203  30.779  72.524  1.00  1.96
ATOM    901 HD22 LEU U  81      35.446  31.622  73.668  1.00  1.96
ATOM    902 HD23 LEU U  81      35.009  29.989  73.951  1.00  1.96
ATOM    903  C   LEU U  81      30.377  31.797  74.366  1.00  1.96
ATOM    904  O   LEU U  81      30.032  32.745  75.090  1.00  1.96
ATOM    905  N   LYS U  82      30.151  31.727  73.055  1.00  2.05
ATOM    906  HN  LYS U  82      30.309  30.898  72.524  1.00  2.05
ATOM    907  CA  LYS U  82      29.507  32.805  72.267  1.00  2.05
ATOM    908  HA  LYS U  82      29.753  33.746  72.737  1.00  2.05
ATOM    909  CB  LYS U  82      30.198  33.042  70.906  1.00  2.05
ATOM    910  HB1 LYS U  82      31.271  33.023  71.193  1.00  2.05
ATOM    911  HB2 LYS U  82      29.965  32.097  70.369  1.00  2.05
ATOM    912  CG  LYS U  82      29.902  34.267  70.125  1.00  2.05
ATOM    913  HG1 LYS U  82      28.823  34.247  69.862  1.00  2.05
ATOM    914  HG2 LYS U  82      30.113  35.173  70.732  1.00  2.05
ATOM    915  CD  LYS U  82      30.567  34.353  68.669  1.00  2.05
ATOM    916  HD1 LYS U  82      30.419  35.403  68.336  1.00  2.05
ATOM    917  HD2 LYS U  82      31.654  34.171  68.814  1.00  2.05
ATOM    918  CE  LYS U  82      30.220  33.230  67.718  1.00  2.05
ATOM    919  HE1 LYS U  82      30.903  33.115  66.849  1.00  2.05
ATOM    920  HE2 LYS U  82      30.156  32.259  68.256  1.00  2.05
ATOM    921  NZ  LYS U  82      28.855  33.541  67.198  1.00  2.05
ATOM    922  HZ1 LYS U  82      28.251  32.698  67.287  1.00  2.05
ATOM    923  HZ2 LYS U  82      28.446  34.343  67.718  1.00  2.05
ATOM    924  HZ3 LYS U  82      28.973  33.744  66.185  1.00  2.05
ATOM    925  C   LYS U  82      27.981  32.730  72.344  1.00  2.05
ATOM    926  O   LYS U  82      27.345  33.180  73.259  1.00  2.05
ATOM    927  N   ASN U  83      27.412  32.099  71.288  1.00  1.54
ATOM    928  HN  ASN U  83      28.008  31.524  70.733  1.00  1.54
ATOM    929  CA  ASN U  83      25.969  31.945  71.279  1.00  1.54
ATOM    930  HA  ASN U  83      25.590  32.690  71.962  1.00  1.54
ATOM    931  CB  ASN U  83      25.321  32.211  69.919  1.00  1.54
ATOM    932  HB1 ASN U  83      25.748  31.482  69.197  1.00  1.54
ATOM    933  HB2 ASN U  83      24.214  32.258  69.994  1.00  1.54
ATOM    934  CG  ASN U  83      25.814  33.543  69.367  1.00  1.54
ATOM    935  OD1 ASN U  83      26.372  33.560  68.312  1.00  1.54
ATOM    936  ND2 ASN U  83      25.474  34.724  70.020  1.00  1.54
ATOM    937 HD21 ASN U  83      25.778  35.593  69.629  1.00  1.54
ATOM    938 HD22 ASN U  83      24.759  34.554  70.699  1.00  1.54
ATOM    939  C   ASN U  83      25.401  30.627  71.875  1.00  1.54
ATOM    940  O   ASN U  83      26.147  29.692  72.176  1.00  1.54
ATOM    941  N   GLY U  84      24.101  30.521  71.985  1.00  1.03
ATOM    942  HN  GLY U  84      23.484  31.304  71.994  1.00  1.03
ATOM    943  CA  GLY U  84      23.524  29.345  72.651  1.00  1.03
ATOM    944  HA1 GLY U  84      22.669  29.639  73.243  1.00  1.03
ATOM    945  HA2 GLY U  84      24.268  28.795  73.207  1.00  1.03
ATOM    946  C   GLY U  84      22.951  28.424  71.622  1.00  1.03
ATOM    947  O   GLY U  84      21.760  28.281  71.287  1.00  1.03
ATOM    948  N   GLU U  85      23.887  27.771  70.839  1.00  0.88
ATOM    949  HN  GLU U  85      24.843  27.810  71.121  1.00  0.88
ATOM    950  CA  GLU U  85      23.607  27.063  69.600  1.00  0.88
ATOM    951  HA  GLU U  85      22.841  27.516  68.988  1.00  0.88
ATOM    952  CB  GLU U  85      25.025  26.954  68.851  1.00  0.88
ATOM    953  HB1 GLU U  85      25.783  26.412  69.455  1.00  0.88
ATOM    954  HB2 GLU U  85      24.815  26.215  68.048  1.00  0.88
ATOM    955  CG  GLU U  85      25.386  28.278  68.153  1.00  0.88
ATOM    956  HG1 GLU U  85      24.496  28.737  67.671  1.00  0.88
ATOM    957  HG2 GLU U  85      25.698  28.991  68.946  1.00  0.88
ATOM    958  CD  GLU U  85      26.486  28.214  67.121  1.00  0.88
ATOM    959  OE1 GLU U  85      26.308  27.732  65.969  1.00  0.88
ATOM    960  OE2 GLU U  85      27.610  28.660  67.492  1.00  0.88
ATOM    961  C   GLU U  85      23.048  25.714  69.991  1.00  0.88
ATOM    962  O   GLU U  85      22.127  25.216  69.348  1.00  0.88
ATOM    963  N   GLU U  86      23.483  25.094  71.129  1.00  0.86
ATOM    964  HN  GLU U  86      24.199  25.530  71.669  1.00  0.86
ATOM    965  CA  GLU U  86      22.824  23.895  71.751  1.00  0.86
ATOM    966  HA  GLU U  86      22.709  23.064  71.070  1.00  0.86
ATOM    967  CB  GLU U  86      23.572  23.373  73.007  1.00  0.86
ATOM    968  HB1 GLU U  86      24.633  23.247  72.703  1.00  0.86
ATOM    969  HB2 GLU U  86      23.544  24.146  73.805  1.00  0.86
ATOM    970  CG  GLU U  86      23.148  21.986  73.572  1.00  0.86
ATOM    971  HG1 GLU U  86      22.125  22.092  73.992  1.00  0.86
ATOM    972  HG2 GLU U  86      23.066  21.204  72.788  1.00  0.86
ATOM    973  CD  GLU U  86      23.960  21.414  74.673  1.00  0.86
ATOM    974  OE1 GLU U  86      24.061  20.177  74.872  1.00  0.86
ATOM    975  OE2 GLU U  86      24.502  22.214  75.505  1.00  0.86
ATOM    976  C   GLU U  86      21.424  24.260  72.081  1.00  0.86
ATOM    977  O   GLU U  86      20.436  23.597  71.780  1.00  0.86
ATOM    978  N   PHE U  87      21.276  25.376  72.848  1.00  0.88
ATOM    979  HN  PHE U  87      22.120  25.841  73.106  1.00  0.88
ATOM    980  CA  PHE U  87      20.049  25.886  73.384  1.00  0.88
ATOM    981  HA  PHE U  87      19.568  25.089  73.931  1.00  0.88
ATOM    982  CB  PHE U  87      20.242  27.100  74.264  1.00  0.88
ATOM    983  HB1 PHE U  87      20.895  27.776  73.671  1.00  0.88
ATOM    984  HB2 PHE U  87      19.332  27.687  74.511  1.00  0.88
ATOM    985  CG  PHE U  87      20.926  26.727  75.503  1.00  0.88
ATOM    986  CD1 PHE U  87      22.212  27.114  75.796  1.00  0.88
ATOM    987  HD1 PHE U  87      22.724  27.750  75.089  1.00  0.88
ATOM    988  CE1 PHE U  87      22.774  26.771  77.059  1.00  0.88
ATOM    989  HE1 PHE U  87      23.831  26.916  77.232  1.00  0.88
ATOM    990  CZ  PHE U  87      21.935  26.189  78.100  1.00  0.88
ATOM    991  HZ  PHE U  87      22.254  26.225  79.131  1.00  0.88
ATOM    992  CD2 PHE U  87      20.172  25.966  76.417  1.00  0.88
ATOM    993  HD2 PHE U  87      19.113  25.767  76.340  1.00  0.88
ATOM    994  CE2 PHE U  87      20.601  25.746  77.721  1.00  0.88
ATOM    995  HE2 PHE U  87      19.886  25.582  78.513  1.00  0.88
ATOM    996  C   PHE U  87      19.046  26.117  72.256  1.00  0.88
ATOM    997  O   PHE U  87      17.843  25.737  72.302  1.00  0.88
ATOM    998  N   SER U  88      19.399  26.746  71.159  1.00  0.84
ATOM    999  HN  SER U  88      20.276  27.217  71.112  1.00  0.84
ATOM   1000  CA  SER U  88      18.533  26.842  70.018  1.00  0.84
ATOM   1001  HA  SER U  88      17.612  27.324  70.309  1.00  0.84
ATOM   1002  CB  SER U  88      19.104  27.714  68.905  1.00  0.84
ATOM   1003  HB1 SER U  88      20.018  27.320  68.410  1.00  0.84
ATOM   1004  HB2 SER U  88      18.346  27.940  68.125  1.00  0.84
ATOM   1005  OG  SER U  88      19.563  28.956  69.475  1.00  0.84
ATOM   1006  HG1 SER U  88      20.310  29.098  68.889  1.00  0.84
ATOM   1007  C   SER U  88      18.303  25.501  69.319  1.00  0.84
ATOM   1008  O   SER U  88      17.169  25.249  68.787  1.00  0.84
ATOM   1009  N   PHE U  89      19.241  24.585  69.343  1.00  0.76
ATOM   1010  HN  PHE U  89      20.164  24.795  69.656  1.00  0.76
ATOM   1011  CA  PHE U  89      18.957  23.255  68.746  1.00  0.76
ATOM   1012  HA  PHE U  89      18.652  23.358  67.716  1.00  0.76
ATOM   1013  CB  PHE U  89      20.316  22.462  68.765  1.00  0.76
ATOM   1014  HB1 PHE U  89      21.105  23.048  68.247  1.00  0.76
ATOM   1015  HB2 PHE U  89      20.645  22.157  69.781  1.00  0.76
ATOM   1016  CG  PHE U  89      20.214  21.158  67.996  1.00  0.76
ATOM   1017  CD1 PHE U  89      20.356  19.918  68.686  1.00  0.76
ATOM   1018  HD1 PHE U  89      20.527  20.017  69.748  1.00  0.76
ATOM   1019  CE1 PHE U  89      20.198  18.718  68.001  1.00  0.76
ATOM   1020  HE1 PHE U  89      20.287  17.775  68.520  1.00  0.76
ATOM   1021  CZ  PHE U  89      19.986  18.718  66.607  1.00  0.76
ATOM   1022  HZ  PHE U  89      20.029  17.783  66.068  1.00  0.76
ATOM   1023  CD2 PHE U  89      19.950  21.129  66.617  1.00  0.76
ATOM   1024  HD2 PHE U  89      19.662  21.969  66.003  1.00  0.76
ATOM   1025  CE2 PHE U  89      19.841  19.925  65.944  1.00  0.76
ATOM   1026  HE2 PHE U  89      19.596  20.141  64.915  1.00  0.76
ATOM   1027  C   PHE U  89      17.897  22.501  69.584  1.00  0.76
ATOM   1028  O   PHE U  89      16.996  21.834  69.039  1.00  0.76
ATOM   1029  N   LEU U  90      17.992  22.551  70.940  1.00  0.83
ATOM   1030  HN  LEU U  90      18.804  23.007  71.296  1.00  0.83
ATOM   1031  CA  LEU U  90      17.029  22.075  71.918  1.00  0.83
ATOM   1032  HA  LEU U  90      16.850  21.015  71.815  1.00  0.83
ATOM   1033  CB  LEU U  90      17.544  22.426  73.365  1.00  0.83
ATOM   1034  HB1 LEU U  90      17.666  23.530  73.392  1.00  0.83
ATOM   1035  HB2 LEU U  90      16.711  22.224  74.071  1.00  0.83
ATOM   1036  CG  LEU U  90      18.760  21.676  73.834  1.00  0.83
ATOM   1037  HG  LEU U  90      19.693  21.932  73.287  1.00  0.83
ATOM   1038  CD1 LEU U  90      19.028  22.083  75.270  1.00  0.83
ATOM   1039 HD11 LEU U  90      18.143  21.796  75.878  1.00  0.83
ATOM   1040 HD12 LEU U  90      19.964  21.583  75.599  1.00  0.83
ATOM   1041 HD13 LEU U  90      19.042  23.192  75.332  1.00  0.83
ATOM   1042  CD2 LEU U  90      18.502  20.152  73.715  1.00  0.83
ATOM   1043 HD21 LEU U  90      17.543  19.882  74.207  1.00  0.83
ATOM   1044 HD22 LEU U  90      18.615  19.775  72.676  1.00  0.83
ATOM   1045 HD23 LEU U  90      19.304  19.647  74.295  1.00  0.83
ATOM   1046  C   LEU U  90      15.638  22.578  71.832  1.00  0.83
ATOM   1047  O   LEU U  90      14.688  21.907  72.182  1.00  0.83
ATOM   1048  N   LYS U  91      15.447  23.821  71.362  1.00  0.87
ATOM   1049  HN  LYS U  91      16.221  24.394  71.104  1.00  0.87
ATOM   1050  CA  LYS U  91      14.120  24.343  71.009  1.00  0.87
ATOM   1051  HA  LYS U  91      13.412  24.358  71.824  1.00  0.87
ATOM   1052  CB  LYS U  91      14.369  25.868  70.796  1.00  0.87
ATOM   1053  HB1 LYS U  91      14.904  26.200  71.712  1.00  0.87
ATOM   1054  HB2 LYS U  91      14.928  26.182  69.888  1.00  0.87
ATOM   1055  CG  LYS U  91      13.083  26.682  70.746  1.00  0.87
ATOM   1056  HG1 LYS U  91      12.498  26.408  69.842  1.00  0.87
ATOM   1057  HG2 LYS U  91      12.488  26.586  71.679  1.00  0.87
ATOM   1058  CD  LYS U  91      13.445  28.202  70.718  1.00  0.87
ATOM   1059  HD1 LYS U  91      14.217  28.320  71.508  1.00  0.87
ATOM   1060  HD2 LYS U  91      14.008  28.395  69.780  1.00  0.87
ATOM   1061  CE  LYS U  91      12.281  29.112  70.978  1.00  0.87
ATOM   1062  HE1 LYS U  91      12.077  29.136  72.070  1.00  0.87
ATOM   1063  HE2 LYS U  91      12.584  30.107  70.587  1.00  0.87
ATOM   1064  NZ  LYS U  91      11.012  28.679  70.291  1.00  0.87
ATOM   1065  HZ1 LYS U  91      10.707  27.777  70.709  1.00  0.87
ATOM   1066  HZ2 LYS U  91      10.363  29.467  70.490  1.00  0.87
ATOM   1067  HZ3 LYS U  91      11.123  28.709  69.257  1.00  0.87
ATOM   1068  C   LYS U  91      13.512  23.817  69.649  1.00  0.87
ATOM   1069  O   LYS U  91      12.343  23.439  69.547  1.00  0.87
ATOM   1070  N   GLU U  92      14.372  23.735  68.617  1.00  0.76
ATOM   1071  HN  GLU U  92      15.267  24.173  68.640  1.00  0.76
ATOM   1072  CA  GLU U  92      14.006  23.116  67.341  1.00  0.76
ATOM   1073  HA  GLU U  92      13.110  23.633  67.033  1.00  0.76
ATOM   1074  CB  GLU U  92      15.113  23.473  66.319  1.00  0.76
ATOM   1075  HB1 GLU U  92      16.066  23.131  66.776  1.00  0.76
ATOM   1076  HB2 GLU U  92      15.034  22.837  65.411  1.00  0.76
ATOM   1077  CG  GLU U  92      15.176  24.980  65.954  1.00  0.76
ATOM   1078  HG1 GLU U  92      15.386  25.436  66.945  1.00  0.76
ATOM   1079  HG2 GLU U  92      15.981  25.114  65.200  1.00  0.76
ATOM   1080  CD  GLU U  92      13.871  25.542  65.386  1.00  0.76
ATOM   1081  OE1 GLU U  92      13.364  25.019  64.352  1.00  0.76
ATOM   1082  OE2 GLU U  92      13.360  26.552  65.907  1.00  0.76
ATOM   1083  C   GLU U  92      13.702  21.677  67.470  1.00  0.76
ATOM   1084  O   GLU U  92      12.675  21.177  67.011  1.00  0.76
ATOM   1085  N   PHE U  93      14.564  20.916  68.254  1.00  0.69
ATOM   1086  HN  PHE U  93      15.396  21.396  68.521  1.00  0.69
ATOM   1087  CA  PHE U  93      14.439  19.500  68.617  1.00  0.69
ATOM   1088  HA  PHE U  93      14.460  18.939  67.695  1.00  0.69
ATOM   1089  CB  PHE U  93      15.627  18.956  69.444  1.00  0.69
ATOM   1090  HB1 PHE U  93      16.570  19.065  68.867  1.00  0.69
ATOM   1091  HB2 PHE U  93      15.681  19.649  70.311  1.00  0.69
ATOM   1092  CG  PHE U  93      15.644  17.563  69.890  1.00  0.69
ATOM   1093  CD1 PHE U  93      16.569  17.191  70.859  1.00  0.69
ATOM   1094  HD1 PHE U  93      17.199  17.946  71.304  1.00  0.69
ATOM   1095  CE1 PHE U  93      16.739  15.849  71.120  1.00  0.69
ATOM   1096  HE1 PHE U  93      17.452  15.624  71.899  1.00  0.69
ATOM   1097  CZ  PHE U  93      16.140  14.868  70.359  1.00  0.69
ATOM   1098  HZ  PHE U  93      16.150  13.827  70.647  1.00  0.69
ATOM   1099  CD2 PHE U  93      14.974  16.588  69.076  1.00  0.69
ATOM   1100  HD2 PHE U  93      14.428  16.917  68.204  1.00  0.69
ATOM   1101  CE2 PHE U  93      15.256  15.215  69.302  1.00  0.69
ATOM   1102  HE2 PHE U  93      14.980  14.393  68.659  1.00  0.69
ATOM   1103  C   PHE U  93      13.054  19.300  69.346  1.00  0.69
ATOM   1104  O   PHE U  93      12.331  18.397  68.983  1.00  0.69
ATOM   1105  N   SER U  94      12.676  20.129  70.388  1.00  0.80
ATOM   1106  HN  SER U  94      13.415  20.760  70.611  1.00  0.80
ATOM   1107  CA  SER U  94      11.444  20.154  71.096  1.00  0.80
ATOM   1108  HA  SER U  94      11.345  19.104  71.327  1.00  0.80
ATOM   1109  CB  SER U  94      11.540  20.968  72.511  1.00  0.80
ATOM   1110  HB1 SER U  94      12.451  20.736  73.103  1.00  0.80
ATOM   1111  HB2 SER U  94      11.603  22.033  72.200  1.00  0.80
ATOM   1112  OG  SER U  94      10.299  20.796  73.258  1.00  0.80
ATOM   1113  HG1 SER U  94      10.441  20.344  74.093  1.00  0.80
ATOM   1114  C   SER U  94      10.314  20.499  70.152  1.00  0.80
ATOM   1115  O   SER U  94       9.281  19.796  70.048  1.00  0.80
ATOM   1116  N   ASN U  95      10.416  21.500  69.294  1.00  0.90
ATOM   1117  HN  ASN U  95      11.239  22.062  69.275  1.00  0.90
ATOM   1118  CA  ASN U  95       9.345  21.639  68.244  1.00  0.90
ATOM   1119  HA  ASN U  95       8.436  21.972  68.722  1.00  0.90
ATOM   1120  CB  ASN U  95       9.604  22.809  67.232  1.00  0.90
ATOM   1121  HB1 ASN U  95      10.669  22.705  66.933  1.00  0.90
ATOM   1122  HB2 ASN U  95       9.017  22.839  66.289  1.00  0.90
ATOM   1123  CG  ASN U  95       9.462  24.149  67.896  1.00  0.90
ATOM   1124  OD1 ASN U  95       8.685  24.225  68.870  1.00  0.90
ATOM   1125  ND2 ASN U  95      10.142  25.244  67.510  1.00  0.90
ATOM   1126 HD21 ASN U  95      10.800  25.118  66.767  1.00  0.90
ATOM   1127 HD22 ASN U  95      10.031  26.096  68.021  1.00  0.90
ATOM   1128  C   ASN U  95       8.988  20.373  67.462  1.00  0.90
ATOM   1129  O   ASN U  95       7.887  19.938  67.349  1.00  0.90
ATOM   1130  N   MET U  96      10.014  19.861  66.810  1.00  0.84
ATOM   1131  HN  MET U  96      10.914  20.282  66.885  1.00  0.84
ATOM   1132  CA  MET U  96       9.911  18.715  65.822  1.00  0.84
ATOM   1133  HA  MET U  96       9.161  18.956  65.084  1.00  0.84
ATOM   1134  CB  MET U  96      11.216  18.496  65.077  1.00  0.84
ATOM   1135  HB1 MET U  96      11.997  18.209  65.813  1.00  0.84
ATOM   1136  HB2 MET U  96      11.120  17.718  64.289  1.00  0.84
ATOM   1137  CG  MET U  96      11.677  19.696  64.332  1.00  0.84
ATOM   1138  HG1 MET U  96      10.790  20.083  63.786  1.00  0.84
ATOM   1139  HG2 MET U  96      11.962  20.579  64.944  1.00  0.84
ATOM   1140  SD  MET U  96      12.927  19.334  63.019  1.00  0.84
ATOM   1141  CE  MET U  96      14.223  19.686  64.280  1.00  0.84
ATOM   1142  HE1 MET U  96      14.034  19.173  65.247  1.00  0.84
ATOM   1143  HE2 MET U  96      15.208  19.420  63.840  1.00  0.84
ATOM   1144  HE3 MET U  96      14.214  20.761  64.562  1.00  0.84
ATOM   1145  C   MET U  96       9.495  17.332  66.537  1.00  0.84
ATOM   1146  O   MET U  96       9.084  16.504  65.751  1.00  0.84
ATOM   1147  N   VAL U  97       9.825  17.119  67.845  1.00  0.82
ATOM   1148  HN  VAL U  97      10.401  17.655  68.458  1.00  0.82
ATOM   1149  CA  VAL U  97       9.368  15.854  68.478  1.00  0.82
ATOM   1150  HA  VAL U  97       9.323  15.116  67.690  1.00  0.82
ATOM   1151  CB  VAL U  97      10.260  15.392  69.683  1.00  0.82
ATOM   1152  HB  VAL U  97       9.955  14.417  70.121  1.00  0.82
ATOM   1153  CG1 VAL U  97      11.717  15.106  69.176  1.00  0.82
ATOM   1154 HG11 VAL U  97      11.737  14.243  68.477  1.00  0.82
ATOM   1155 HG12 VAL U  97      12.278  15.945  68.711  1.00  0.82
ATOM   1156 HG13 VAL U  97      12.308  14.742  70.043  1.00  0.82
ATOM   1157  CG2 VAL U  97      10.219  16.430  70.828  1.00  0.82
ATOM   1158 HG21 VAL U  97       9.320  16.195  71.436  1.00  0.82
ATOM   1159 HG22 VAL U  97      11.058  16.385  71.555  1.00  0.82
ATOM   1160 HG23 VAL U  97      10.109  17.430  70.356  1.00  0.82
ATOM   1161  C   VAL U  97       7.922  16.092  68.964  1.00  0.82
ATOM   1162  O   VAL U  97       7.116  15.124  69.125  1.00  0.82
ATOM   1163  N   THR U  98       7.425  17.294  69.233  1.00  0.97
ATOM   1164  HN  THR U  98       8.035  18.055  69.027  1.00  0.97
ATOM   1165  CA  THR U  98       6.112  17.490  69.858  1.00  0.97
ATOM   1166  HA  THR U  98       5.763  16.605  70.370  1.00  0.97
ATOM   1167  CB  THR U  98       6.019  18.606  70.891  1.00  0.97
ATOM   1168  HB  THR U  98       5.731  19.586  70.453  1.00  0.97
ATOM   1169  OG1 THR U  98       7.255  18.718  71.573  1.00  0.97
ATOM   1170  HG1 THR U  98       7.954  19.084  71.026  1.00  0.97
ATOM   1171  CG2 THR U  98       4.983  18.262  72.005  1.00  0.97
ATOM   1172 HG21 THR U  98       5.037  18.914  72.903  1.00  0.97
ATOM   1173 HG22 THR U  98       3.940  18.309  71.624  1.00  0.97
ATOM   1174 HG23 THR U  98       5.151  17.233  72.386  1.00  0.97
ATOM   1175  C   THR U  98       5.048  17.751  68.824  1.00  0.97
ATOM   1176  O   THR U  98       4.003  17.184  68.959  1.00  0.97
ATOM   1177  N   ALA U  99       5.265  18.618  67.909  1.00  0.88
ATOM   1178  HN  ALA U  99       6.188  18.991  67.866  1.00  0.88
ATOM   1179  CA  ALA U  99       4.300  19.097  66.950  1.00  0.88
ATOM   1180  HA  ALA U  99       3.282  19.004  67.298  1.00  0.88
ATOM   1181  CB  ALA U  99       4.512  20.605  66.858  1.00  0.88
ATOM   1182  HB1 ALA U  99       4.686  21.005  67.880  1.00  0.88
ATOM   1183  HB2 ALA U  99       5.331  20.911  66.172  1.00  0.88
ATOM   1184  HB3 ALA U  99       3.563  21.003  66.440  1.00  0.88
ATOM   1185  C   ALA U  99       4.452  18.555  65.501  1.00  0.88
ATOM   1186  O   ALA U  99       5.497  17.975  65.152  1.00  0.88
ATOM   1187  N   LYS U 100       3.400  18.781  64.734  1.00  0.83
ATOM   1188  HN  LYS U 100       2.584  19.258  65.048  1.00  0.83
ATOM   1189  CA  LYS U 100       3.249  18.017  63.499  1.00  0.83
ATOM   1190  HA  LYS U 100       3.679  17.035  63.632  1.00  0.83
ATOM   1191  CB  LYS U 100       1.760  17.666  63.130  1.00  0.83
ATOM   1192  HB1 LYS U 100       1.078  18.542  63.133  1.00  0.83
ATOM   1193  HB2 LYS U 100       1.736  17.314  62.077  1.00  0.83
ATOM   1194  CG  LYS U 100       1.051  16.521  63.981  1.00  0.83
ATOM   1195  HG1 LYS U 100       1.533  15.559  63.705  1.00  0.83
ATOM   1196  HG2 LYS U 100       1.052  16.542  65.092  1.00  0.83
ATOM   1197  CD  LYS U 100      -0.392  16.533  63.440  1.00  0.83
ATOM   1198  HD1 LYS U 100      -1.014  16.007  64.194  1.00  0.83
ATOM   1199  HD2 LYS U 100      -0.725  17.592  63.396  1.00  0.83
ATOM   1200  CE  LYS U 100      -0.570  15.981  62.051  1.00  0.83
ATOM   1201  HE1 LYS U 100      -0.406  16.790  61.307  1.00  0.83
ATOM   1202  HE2 LYS U 100       0.113  15.140  61.808  1.00  0.83
ATOM   1203  NZ  LYS U 100      -1.973  15.570  61.903  1.00  0.83
ATOM   1204  HZ1 LYS U 100      -2.176  14.556  62.010  1.00  0.83
ATOM   1205  HZ2 LYS U 100      -2.555  16.110  62.575  1.00  0.83
ATOM   1206  HZ3 LYS U 100      -2.352  15.811  60.965  1.00  0.83
ATOM   1207  C   LYS U 100       3.973  18.705  62.310  1.00  0.83
ATOM   1208  O   LYS U 100       4.928  18.138  61.754  1.00  0.83
ATOM   1209  N   GLU U 101       3.672  20.036  62.057  1.00  0.89
ATOM   1210  HN  GLU U 101       4.240  20.373  61.309  1.00  0.89
ATOM   1211  CA  GLU U 101       2.721  21.071  62.557  1.00  0.89
ATOM   1212  HA  GLU U 101       2.279  20.772  63.496  1.00  0.89
ATOM   1213  CB  GLU U 101       3.447  22.422  62.778  1.00  0.89
ATOM   1214  HB1 GLU U 101       3.815  22.615  61.747  1.00  0.89
ATOM   1215  HB2 GLU U 101       2.765  23.276  62.979  1.00  0.89
ATOM   1216  CG  GLU U 101       4.569  22.283  63.779  1.00  0.89
ATOM   1217  HG1 GLU U 101       4.063  22.002  64.727  1.00  0.89
ATOM   1218  HG2 GLU U 101       5.327  21.522  63.493  1.00  0.89
ATOM   1219  CD  GLU U 101       5.457  23.531  64.002  1.00  0.89
ATOM   1220  OE1 GLU U 101       6.493  23.745  63.274  1.00  0.89
ATOM   1221  OE2 GLU U 101       5.108  24.339  64.922  1.00  0.89
ATOM   1222  C   GLU U 101       1.647  21.236  61.464  1.00  0.89
ATOM   1223  O   GLU U 101       1.056  20.224  61.118  1.00  0.89
ATOM   1224  N   SER U 102       1.385  22.430  61.010  1.00  0.99
ATOM   1225  HN  SER U 102       1.840  23.273  61.288  1.00  0.99
ATOM   1226  CA  SER U 102       0.360  22.630  60.011  1.00  0.99
ATOM   1227  HA  SER U 102      -0.556  22.158  60.334  1.00  0.99
ATOM   1228  CB  SER U 102      -0.004  24.127  59.730  1.00  0.99
ATOM   1229  HB1 SER U 102       0.745  24.681  59.125  1.00  0.99
ATOM   1230  HB2 SER U 102      -1.024  24.183  59.294  1.00  0.99
ATOM   1231  OG  SER U 102      -0.180  24.797  60.957  1.00  0.99
ATOM   1232  HG1 SER U 102      -0.755  25.536  60.748  1.00  0.99
ATOM   1233  C   SER U 102       0.573  21.984  58.698  1.00  0.99
ATOM   1234  O   SER U 102      -0.140  21.058  58.319  1.00  0.99
ATOM   1235  N   GLN U 103       1.587  22.468  58.003  1.00  0.98
ATOM   1236  HN  GLN U 103       2.181  23.174  58.379  1.00  0.98
ATOM   1237  CA  GLN U 103       1.819  22.092  56.602  1.00  0.98
ATOM   1238  HA  GLN U 103       0.882  21.738  56.200  1.00  0.98
ATOM   1239  CB  GLN U 103       2.457  23.321  55.815  1.00  0.98
ATOM   1240  HB1 GLN U 103       3.442  23.528  56.284  1.00  0.98
ATOM   1241  HB2 GLN U 103       2.448  23.069  54.733  1.00  0.98
ATOM   1242  CG  GLN U 103       1.490  24.464  55.894  1.00  0.98
ATOM   1243  HG1 GLN U 103       0.515  24.188  55.439  1.00  0.98
ATOM   1244  HG2 GLN U 103       1.432  24.794  56.953  1.00  0.98
ATOM   1245  CD  GLN U 103       1.977  25.643  55.078  1.00  0.98
ATOM   1246  OE1 GLN U 103       2.701  26.473  55.549  1.00  0.98
ATOM   1247  NE2 GLN U 103       1.588  25.603  53.756  1.00  0.98
ATOM   1248 HE21 GLN U 103       1.680  26.405  53.166  1.00  0.98
ATOM   1249 HE22 GLN U 103       1.487  24.718  53.301  1.00  0.98
ATOM   1250  C   GLN U 103       2.768  20.965  56.358  1.00  0.98
ATOM   1251  O   GLN U 103       2.523  20.208  55.450  1.00  0.98
ATOM   1252  N   TYR U 104       3.861  20.790  57.110  1.00  0.69
ATOM   1253  HN  TYR U 104       3.938  21.289  57.970  1.00  0.69
ATOM   1254  CA  TYR U 104       4.620  19.547  57.018  1.00  0.69
ATOM   1255  HA  TYR U 104       4.538  19.145  56.019  1.00  0.69
ATOM   1256  CB  TYR U 104       6.155  19.768  57.213  1.00  0.69
ATOM   1257  HB1 TYR U 104       6.378  19.912  58.292  1.00  0.69
ATOM   1258  HB2 TYR U 104       6.797  18.974  56.776  1.00  0.69
ATOM   1259  CG  TYR U 104       6.531  21.054  56.426  1.00  0.69
ATOM   1260  CD1 TYR U 104       7.264  22.073  57.122  1.00  0.69
ATOM   1261  HD1 TYR U 104       7.424  21.998  58.188  1.00  0.69
ATOM   1262  CE1 TYR U 104       7.696  23.204  56.455  1.00  0.69
ATOM   1263  HE1 TYR U 104       8.175  23.910  57.118  1.00  0.69
ATOM   1264  CZ  TYR U 104       7.545  23.395  55.110  1.00  0.69
ATOM   1265  OH  TYR U 104       7.944  24.576  54.580  1.00  0.69
ATOM   1266  HH  TYR U 104       7.793  24.681  53.638  1.00  0.69
ATOM   1267  CD2 TYR U 104       6.300  21.250  55.009  1.00  0.69
ATOM   1268  HD2 TYR U 104       5.684  20.576  54.432  1.00  0.69
ATOM   1269  CE2 TYR U 104       6.848  22.362  54.397  1.00  0.69
ATOM   1270  HE2 TYR U 104       6.679  22.558  53.349  1.00  0.69
ATOM   1271  C   TYR U 104       4.115  18.506  57.952  1.00  0.69
ATOM   1272  O   TYR U 104       3.245  18.735  58.786  1.00  0.69
ATOM   1273  N   VAL U 105       4.745  17.308  57.802  1.00  0.58
ATOM   1274  HN  VAL U 105       5.440  17.088  57.122  1.00  0.58
ATOM   1275  CA  VAL U 105       4.662  16.152  58.661  1.00  0.58
ATOM   1276  HA  VAL U 105       4.264  16.468  59.614  1.00  0.58
ATOM   1277  CB  VAL U 105       3.855  15.003  58.052  1.00  0.58
ATOM   1278  HB  VAL U 105       4.579  14.318  57.561  1.00  0.58
ATOM   1279  CG1 VAL U 105       3.151  14.183  59.141  1.00  0.58
ATOM   1280 HG11 VAL U 105       3.863  14.164  59.994  1.00  0.58
ATOM   1281 HG12 VAL U 105       2.190  14.621  59.484  1.00  0.58
ATOM   1282 HG13 VAL U 105       2.815  13.178  58.807  1.00  0.58
ATOM   1283  CG2 VAL U 105       2.760  15.476  57.095  1.00  0.58
ATOM   1284 HG21 VAL U 105       3.078  15.765  56.070  1.00  0.58
ATOM   1285 HG22 VAL U 105       1.942  14.724  57.087  1.00  0.58
ATOM   1286 HG23 VAL U 105       2.269  16.428  57.392  1.00  0.58
ATOM   1287  C   VAL U 105       6.135  15.836  58.945  1.00  0.58
ATOM   1288  O   VAL U 105       6.842  14.954  58.398  1.00  0.58
ATOM   1289  N   MET U 106       6.710  16.622  59.923  1.00  0.63
ATOM   1290  HN  MET U 106       6.132  17.335  60.310  1.00  0.63
ATOM   1291  CA  MET U 106       8.057  16.555  60.358  1.00  0.63
ATOM   1292  HA  MET U 106       8.638  15.905  59.721  1.00  0.63
ATOM   1293  CB  MET U 106       8.598  17.971  60.212  1.00  0.63
ATOM   1294  HB1 MET U 106       8.445  18.190  59.134  1.00  0.63
ATOM   1295  HB2 MET U 106       8.004  18.669  60.841  1.00  0.63
ATOM   1296  CG  MET U 106      10.062  18.183  60.599  1.00  0.63
ATOM   1297  HG1 MET U 106      10.330  19.260  60.624  1.00  0.63
ATOM   1298  HG2 MET U 106      10.167  17.800  61.636  1.00  0.63
ATOM   1299  SD  MET U 106      11.355  17.361  59.601  1.00  0.63
ATOM   1300  CE  MET U 106      12.003  16.263  60.924  1.00  0.63
ATOM   1301  HE1 MET U 106      12.873  15.618  60.675  1.00  0.63
ATOM   1302  HE2 MET U 106      12.416  16.798  61.806  1.00  0.63
ATOM   1303  HE3 MET U 106      11.252  15.514  61.257  1.00  0.63
ATOM   1304  C   MET U 106       8.069  15.993  61.797  1.00  0.63
ATOM   1305  O   MET U 106       8.114  16.696  62.767  1.00  0.63
ATOM   1306  N   LYS U 107       8.148  14.653  62.020  1.00  0.66
ATOM   1307  HN  LYS U 107       8.169  14.077  61.206  1.00  0.66
ATOM   1308  CA  LYS U 107       7.853  14.068  63.282  1.00  0.66
ATOM   1309  HA  LYS U 107       7.603  14.750  64.082  1.00  0.66
ATOM   1310  CB  LYS U 107       6.650  13.016  63.111  1.00  0.66
ATOM   1311  HB1 LYS U 107       6.981  12.225  62.405  1.00  0.66
ATOM   1312  HB2 LYS U 107       6.472  12.566  64.112  1.00  0.66
ATOM   1313  CG  LYS U 107       5.343  13.629  62.685  1.00  0.66
ATOM   1314  HG1 LYS U 107       5.039  14.407  63.418  1.00  0.66
ATOM   1315  HG2 LYS U 107       5.439  14.075  61.672  1.00  0.66
ATOM   1316  CD  LYS U 107       4.250  12.535  62.629  1.00  0.66
ATOM   1317  HD1 LYS U 107       3.967  12.110  63.615  1.00  0.66
ATOM   1318  HD2 LYS U 107       3.298  12.994  62.286  1.00  0.66
ATOM   1319  CE  LYS U 107       4.595  11.334  61.759  1.00  0.66
ATOM   1320  HE1 LYS U 107       4.835  11.786  60.774  1.00  0.66
ATOM   1321  HE2 LYS U 107       5.507  10.792  62.091  1.00  0.66
ATOM   1322  NZ  LYS U 107       3.512  10.353  61.696  1.00  0.66
ATOM   1323  HZ1 LYS U 107       3.359  10.151  62.704  1.00  0.66
ATOM   1324  HZ2 LYS U 107       2.737  10.800  61.165  1.00  0.66
ATOM   1325  HZ3 LYS U 107       3.784   9.466  61.226  1.00  0.66
ATOM   1326  C   LYS U 107       9.025  13.232  63.683  1.00  0.66
ATOM   1327  O   LYS U 107       9.196  12.104  63.230  1.00  0.66
ATOM   1328  N   ILE U 108       9.864  13.731  64.581  1.00  0.58
ATOM   1329  HN  ILE U 108       9.690  14.629  64.978  1.00  0.58
ATOM   1330  CA  ILE U 108      10.965  12.974  65.084  1.00  0.58
ATOM   1331  HA  ILE U 108      11.327  12.291  64.330  1.00  0.58
ATOM   1332  CB  ILE U 108      12.189  13.877  65.434  1.00  0.58
ATOM   1333  HB  ILE U 108      11.979  14.605  66.246  1.00  0.58
ATOM   1334  CG2 ILE U 108      13.348  12.952  65.897  1.00  0.58
ATOM   1335 HG21 ILE U 108      13.056  12.400  66.816  1.00  0.58
ATOM   1336 HG22 ILE U 108      13.650  12.333  65.025  1.00  0.58
ATOM   1337 HG23 ILE U 108      14.124  13.699  66.169  1.00  0.58
ATOM   1338  CG1 ILE U 108      12.607  14.753  64.203  1.00  0.58
ATOM   1339 HG11 ILE U 108      12.842  14.066  63.361  1.00  0.58
ATOM   1340 HG12 ILE U 108      11.796  15.442  63.883  1.00  0.58
ATOM   1341  CD  ILE U 108      13.781  15.835  64.453  1.00  0.58
ATOM   1342  HD1 ILE U 108      14.729  15.256  64.450  1.00  0.58
ATOM   1343  HD2 ILE U 108      13.916  16.589  63.648  1.00  0.58
ATOM   1344  HD3 ILE U 108      13.666  16.442  65.377  1.00  0.58
ATOM   1345  C   ILE U 108      10.444  12.191  66.212  1.00  0.58
ATOM   1346  O   ILE U 108       9.640  12.643  67.028  1.00  0.58
ATOM   1347  N   ALA U 109      10.778  10.862  66.238  1.00  0.59
ATOM   1348  HN  ALA U 109      11.450  10.656  65.530  1.00  0.59
ATOM   1349  CA  ALA U 109      10.337   9.930  67.231  1.00  0.59
ATOM   1350  HA  ALA U 109       9.816  10.319  68.093  1.00  0.59
ATOM   1351  CB  ALA U 109       9.378   8.764  66.654  1.00  0.59
ATOM   1352  HB1 ALA U 109       8.410   9.243  66.395  1.00  0.59
ATOM   1353  HB2 ALA U 109       9.755   8.351  65.694  1.00  0.59
ATOM   1354  HB3 ALA U 109       9.077   8.006  67.410  1.00  0.59
ATOM   1355  C   ALA U 109      11.678   9.376  67.810  1.00  0.59
ATOM   1356  O   ALA U 109      12.735   9.251  67.085  1.00  0.59
ATOM   1357  N   ASN U 110      11.672   8.924  69.098  1.00  0.55
ATOM   1358  HN  ASN U 110      10.999   9.286  69.738  1.00  0.55
ATOM   1359  CA  ASN U 110      12.879   8.368  69.786  1.00  0.55
ATOM   1360  HA  ASN U 110      13.622   7.900  69.156  1.00  0.55
ATOM   1361  CB  ASN U 110      13.505   9.401  70.747  1.00  0.55
ATOM   1362  HB1 ASN U 110      12.740   9.825  71.432  1.00  0.55
ATOM   1363  HB2 ASN U 110      14.320   8.913  71.321  1.00  0.55
ATOM   1364  CG  ASN U 110      14.144  10.478  69.912  1.00  0.55
ATOM   1365  OD1 ASN U 110      15.314  10.364  69.570  1.00  0.55
ATOM   1366  ND2 ASN U 110      13.472  11.678  69.690  1.00  0.55
ATOM   1367 HD21 ASN U 110      13.921  12.408  69.175  1.00  0.55
ATOM   1368 HD22 ASN U 110      12.703  11.843  70.307  1.00  0.55
ATOM   1369  C   ASN U 110      12.415   7.271  70.656  1.00  0.55
ATOM   1370  O   ASN U 110      11.261   7.242  71.109  1.00  0.55
ATOM   1371  N   SER U 111      13.251   6.252  70.943  1.00  0.58
ATOM   1372  HN  SER U 111      14.134   6.116  70.502  1.00  0.58
ATOM   1373  CA  SER U 111      12.807   5.116  71.672  1.00  0.58
ATOM   1374  HA  SER U 111      12.308   5.466  72.563  1.00  0.58
ATOM   1375  CB  SER U 111      11.778   4.273  70.954  1.00  0.58
ATOM   1376  HB1 SER U 111      11.415   3.455  71.613  1.00  0.58
ATOM   1377  HB2 SER U 111      10.941   4.972  70.742  1.00  0.58
ATOM   1378  OG  SER U 111      12.236   3.740  69.696  1.00  0.58
ATOM   1379  HG1 SER U 111      11.482   3.712  69.102  1.00  0.58
ATOM   1380  C   SER U 111      13.989   4.275  72.193  1.00  0.58
ATOM   1381  O   SER U 111      15.103   4.366  71.685  1.00  0.58
ATOM   1382  N   LEU U 112      13.704   3.440  73.210  1.00  0.65
ATOM   1383  HN  LEU U 112      12.802   3.330  73.619  1.00  0.65
ATOM   1384  CA  LEU U 112      14.610   2.643  73.998  1.00  0.65
ATOM   1385  HA  LEU U 112      15.545   2.426  73.504  1.00  0.65
ATOM   1386  CB  LEU U 112      14.841   3.205  75.432  1.00  0.65
ATOM   1387  HB1 LEU U 112      15.295   4.216  75.347  1.00  0.65
ATOM   1388  HB2 LEU U 112      13.874   3.345  75.961  1.00  0.65
ATOM   1389  CG  LEU U 112      15.611   2.431  76.486  1.00  0.65
ATOM   1390  HG  LEU U 112      15.033   1.556  76.852  1.00  0.65
ATOM   1391  CD1 LEU U 112      16.947   1.837  75.966  1.00  0.65
ATOM   1392 HD11 LEU U 112      17.468   1.257  76.759  1.00  0.65
ATOM   1393 HD12 LEU U 112      16.849   1.179  75.076  1.00  0.65
ATOM   1394 HD13 LEU U 112      17.621   2.593  75.510  1.00  0.65
ATOM   1395  CD2 LEU U 112      15.725   3.320  77.762  1.00  0.65
ATOM   1396 HD21 LEU U 112      14.653   3.473  78.012  1.00  0.65
ATOM   1397 HD22 LEU U 112      16.165   2.773  78.624  1.00  0.65
ATOM   1398 HD23 LEU U 112      16.245   4.295  77.643  1.00  0.65
ATOM   1399  C   LEU U 112      13.964   1.260  74.177  1.00  0.65
ATOM   1400  O   LEU U 112      12.875   1.138  74.722  1.00  0.65
ATOM   1401  N   PHE U 113      14.759   0.216  73.667  1.00  0.67
ATOM   1402  HN  PHE U 113      15.614   0.384  73.184  1.00  0.67
ATOM   1403  CA  PHE U 113      14.437  -1.205  73.784  1.00  0.67
ATOM   1404  HA  PHE U 113      13.475  -1.258  74.274  1.00  0.67
ATOM   1405  CB  PHE U 113      14.532  -1.828  72.341  1.00  0.67
ATOM   1406  HB1 PHE U 113      15.532  -1.696  71.875  1.00  0.67
ATOM   1407  HB2 PHE U 113      14.266  -2.903  72.425  1.00  0.67
ATOM   1408  CG  PHE U 113      13.602  -1.136  71.474  1.00  0.67
ATOM   1409  CD1 PHE U 113      12.217  -1.356  71.726  1.00  0.67
ATOM   1410  HD1 PHE U 113      11.901  -2.085  72.457  1.00  0.67
ATOM   1411  CE1 PHE U 113      11.271  -0.826  70.853  1.00  0.67
ATOM   1412  HE1 PHE U 113      10.239  -1.126  70.956  1.00  0.67
ATOM   1413  CZ  PHE U 113      11.633   0.157  69.937  1.00  0.67
ATOM   1414  HZ  PHE U 113      10.914   0.697  69.340  1.00  0.67
ATOM   1415  CD2 PHE U 113      13.990  -0.202  70.455  1.00  0.67
ATOM   1416  HD2 PHE U 113      15.034  -0.035  70.236  1.00  0.67
ATOM   1417  CE2 PHE U 113      12.968   0.475  69.780  1.00  0.67
ATOM   1418  HE2 PHE U 113      13.174   1.315  69.134  1.00  0.67
ATOM   1419  C   PHE U 113      15.499  -1.656  74.810  1.00  0.67
ATOM   1420  O   PHE U 113      16.640  -1.881  74.478  1.00  0.67
ATOM   1421  N   VAL U 114      14.974  -1.882  76.011  1.00  0.89
ATOM   1422  HN  VAL U 114      14.036  -1.561  76.111  1.00  0.89
ATOM   1423  CA  VAL U 114      15.670  -2.424  77.156  1.00  0.89
ATOM   1424  HA  VAL U 114      16.704  -2.560  76.876  1.00  0.89
ATOM   1425  CB  VAL U 114      15.598  -1.318  78.284  1.00  0.89
ATOM   1426  HB  VAL U 114      15.907  -0.381  77.773  1.00  0.89
ATOM   1427  CG1 VAL U 114      14.176  -1.262  78.891  1.00  0.89
ATOM   1428 HG11 VAL U 114      14.060  -0.285  79.407  1.00  0.89
ATOM   1429 HG12 VAL U 114      13.395  -1.273  78.101  1.00  0.89
ATOM   1430 HG13 VAL U 114      13.985  -2.078  79.620  1.00  0.89
ATOM   1431  CG2 VAL U 114      16.596  -1.577  79.387  1.00  0.89
ATOM   1432 HG21 VAL U 114      17.578  -1.700  78.883  1.00  0.89
ATOM   1433 HG22 VAL U 114      16.597  -0.677  80.039  1.00  0.89
ATOM   1434 HG23 VAL U 114      16.423  -2.514  79.958  1.00  0.89
ATOM   1435  C   VAL U 114      15.195  -3.754  77.653  1.00  0.89
ATOM   1436  O   VAL U 114      14.102  -4.206  77.305  1.00  0.89
ATOM   1437  N   GLN U 115      15.935  -4.428  78.558  1.00  0.96
ATOM   1438  HN  GLN U 115      16.813  -4.113  78.911  1.00  0.96
ATOM   1439  CA  GLN U 115      15.555  -5.638  79.181  1.00  0.96
ATOM   1440  HA  GLN U 115      15.097  -6.238  78.408  1.00  0.96
ATOM   1441  CB  GLN U 115      16.868  -6.371  79.728  1.00  0.96
ATOM   1442  HB1 GLN U 115      17.513  -5.561  80.130  1.00  0.96
ATOM   1443  HB2 GLN U 115      16.674  -7.077  80.564  1.00  0.96
ATOM   1444  CG  GLN U 115      17.715  -7.163  78.682  1.00  0.96
ATOM   1445  HG1 GLN U 115      17.060  -7.857  78.113  1.00  0.96
ATOM   1446  HG2 GLN U 115      18.278  -6.410  78.090  1.00  0.96
ATOM   1447  CD  GLN U 115      18.743  -7.908  79.544  1.00  0.96
ATOM   1448  OE1 GLN U 115      19.310  -7.377  80.534  1.00  0.96
ATOM   1449  NE2 GLN U 115      18.927  -9.204  79.246  1.00  0.96
ATOM   1450 HE21 GLN U 115      19.539  -9.714  79.852  1.00  0.96
ATOM   1451 HE22 GLN U 115      18.349  -9.680  78.584  1.00  0.96
ATOM   1452  C   GLN U 115      14.537  -5.452  80.320  1.00  0.96
ATOM   1453  O   GLN U 115      14.247  -4.353  80.678  1.00  0.96
ATOM   1454  N   ASN U 116      13.926  -6.554  80.835  1.00  1.27
ATOM   1455  HN  ASN U 116      14.214  -7.485  80.627  1.00  1.27
ATOM   1456  CA  ASN U 116      12.801  -6.484  81.768  1.00  1.27
ATOM   1457  HA  ASN U 116      12.146  -5.767  81.296  1.00  1.27
ATOM   1458  CB  ASN U 116      12.326  -7.949  81.908  1.00  1.27
ATOM   1459  HB1 ASN U 116      13.034  -8.777  81.687  1.00  1.27
ATOM   1460  HB2 ASN U 116      12.026  -8.287  82.923  1.00  1.27
ATOM   1461  CG  ASN U 116      11.075  -7.957  80.989  1.00  1.27
ATOM   1462  OD1 ASN U 116      10.153  -7.114  81.168  1.00  1.27
ATOM   1463  ND2 ASN U 116      11.110  -8.865  79.967  1.00  1.27
ATOM   1464 HD21 ASN U 116      11.892  -9.471  79.821  1.00  1.27
ATOM   1465 HD22 ASN U 116      10.339  -8.893  79.329  1.00  1.27
ATOM   1466  C   ASN U 116      13.070  -6.036  83.135  1.00  1.27
ATOM   1467  O   ASN U 116      14.135  -6.269  83.731  1.00  1.27
ATOM   1468  N   GLY U 117      12.008  -5.497  83.731  1.00  1.81
ATOM   1469  HN  GLY U 117      11.216  -5.343  83.146  1.00  1.81
ATOM   1470  CA  GLY U 117      11.871  -5.324  85.177  1.00  1.81
ATOM   1471  HA1 GLY U 117      12.253  -6.205  85.671  1.00  1.81
ATOM   1472  HA2 GLY U 117      10.809  -5.233  85.349  1.00  1.81
ATOM   1473  C   GLY U 117      12.474  -4.058  85.714  1.00  1.81
ATOM   1474  O   GLY U 117      11.838  -3.238  86.366  1.00  1.81
ATOM   1475  N   PHE U 118      13.804  -3.848  85.641  1.00  1.93
ATOM   1476  HN  PHE U 118      14.318  -4.561  85.170  1.00  1.93
ATOM   1477  CA  PHE U 118      14.475  -2.655  86.240  1.00  1.93
ATOM   1478  HA  PHE U 118      14.140  -2.558  87.262  1.00  1.93
ATOM   1479  CB  PHE U 118      15.996  -2.894  86.307  1.00  1.93
ATOM   1480  HB1 PHE U 118      16.379  -3.017  85.271  1.00  1.93
ATOM   1481  HB2 PHE U 118      16.597  -2.037  86.680  1.00  1.93
ATOM   1482  CG  PHE U 118      16.362  -4.065  87.090  1.00  1.93
ATOM   1483  CD1 PHE U 118      16.710  -5.165  86.317  1.00  1.93
ATOM   1484  HD1 PHE U 118      16.913  -5.072  85.260  1.00  1.93
ATOM   1485  CE1 PHE U 118      17.100  -6.413  86.905  1.00  1.93
ATOM   1486  HE1 PHE U 118      17.472  -7.268  86.360  1.00  1.93
ATOM   1487  CZ  PHE U 118      17.005  -6.543  88.287  1.00  1.93
ATOM   1488  HZ  PHE U 118      17.217  -7.485  88.771  1.00  1.93
ATOM   1489  CD2 PHE U 118      16.176  -4.203  88.449  1.00  1.93
ATOM   1490  HD2 PHE U 118      15.748  -3.441  89.082  1.00  1.93
ATOM   1491  CE2 PHE U 118      16.502  -5.418  89.058  1.00  1.93
ATOM   1492  HE2 PHE U 118      16.300  -5.580  90.107  1.00  1.93
ATOM   1493  C   PHE U 118      14.146  -1.344  85.593  1.00  1.93
ATOM   1494  O   PHE U 118      13.769  -1.192  84.465  1.00  1.93
ATOM   1495  N   HSD U 119      14.282  -0.263  86.377  1.00  1.83
ATOM   1496  HN  HSD U 119      14.600  -0.438  87.305  1.00  1.83
ATOM   1497  CA  HSD U 119      13.822   1.021  85.929  1.00  1.83
ATOM   1498  HA  HSD U 119      12.991   0.894  85.251  1.00  1.83
ATOM   1499  CB  HSD U 119      13.346   1.842  87.148  1.00  1.83
ATOM   1500  HB1 HSD U 119      14.274   2.082  87.710  1.00  1.83
ATOM   1501  HB2 HSD U 119      12.842   2.742  86.736  1.00  1.83
ATOM   1502  ND1 HSD U 119      12.107   1.613  89.284  1.00  1.83
ATOM   1503  HD1 HSD U 119      12.393   2.494  89.661  1.00  1.83
ATOM   1504  CG  HSD U 119      12.353   1.114  88.045  1.00  1.83
ATOM   1505  CE1 HSD U 119      11.203   0.772  89.918  1.00  1.83
ATOM   1506  HE1 HSD U 119      10.916   0.991  90.947  1.00  1.83
ATOM   1507  NE2 HSD U 119      10.811  -0.183  89.065  1.00  1.83
ATOM   1508  CD2 HSD U 119      11.592   0.005  87.958  1.00  1.83
ATOM   1509  HD2 HSD U 119      11.496  -0.690  87.134  1.00  1.83
ATOM   1510  C   HSD U 119      14.806   1.882  85.114  1.00  1.83
ATOM   1511  O   HSD U 119      15.958   1.465  85.067  1.00  1.83
ATOM   1512  N   VAL U 120      14.401   3.038  84.508  1.00  1.59
ATOM   1513  HN  VAL U 120      13.461   3.346  84.383  1.00  1.59
ATOM   1514  CA  VAL U 120      15.469   3.972  84.018  1.00  1.59
ATOM   1515  HA  VAL U 120      16.372   3.403  83.849  1.00  1.59
ATOM   1516  CB  VAL U 120      15.014   4.559  82.687  1.00  1.59
ATOM   1517  HB  VAL U 120      14.140   5.217  82.876  1.00  1.59
ATOM   1518  CG1 VAL U 120      16.067   5.398  81.883  1.00  1.59
ATOM   1519 HG11 VAL U 120      15.624   5.797  80.945  1.00  1.59
ATOM   1520 HG12 VAL U 120      16.522   6.253  82.428  1.00  1.59
ATOM   1521 HG13 VAL U 120      16.888   4.746  81.517  1.00  1.59
ATOM   1522  CG2 VAL U 120      14.614   3.397  81.824  1.00  1.59
ATOM   1523 HG21 VAL U 120      14.672   3.636  80.741  1.00  1.59
ATOM   1524 HG22 VAL U 120      15.228   2.487  81.992  1.00  1.59
ATOM   1525 HG23 VAL U 120      13.573   3.067  82.028  1.00  1.59
ATOM   1526  C   VAL U 120      15.868   4.998  85.000  1.00  1.59
ATOM   1527  O   VAL U 120      15.054   5.702  85.636  1.00  1.59
ATOM   1528  N   ASN U 121      17.201   5.205  85.159  1.00  1.30
ATOM   1529  HN  ASN U 121      17.751   4.678  84.516  1.00  1.30
ATOM   1530  CA  ASN U 121      17.836   6.173  85.999  1.00  1.30
ATOM   1531  HA  ASN U 121      17.484   6.049  87.013  1.00  1.30
ATOM   1532  CB  ASN U 121      19.345   5.926  85.962  1.00  1.30
ATOM   1533  HB1 ASN U 121      19.599   5.735  84.897  1.00  1.30
ATOM   1534  HB2 ASN U 121      19.932   6.754  86.413  1.00  1.30
ATOM   1535  CG  ASN U 121      19.577   4.685  86.765  1.00  1.30
ATOM   1536  OD1 ASN U 121      19.409   4.818  87.977  1.00  1.30
ATOM   1537  ND2 ASN U 121      19.987   3.560  86.095  1.00  1.30
ATOM   1538 HD21 ASN U 121      20.271   2.766  86.633  1.00  1.30
ATOM   1539 HD22 ASN U 121      19.847   3.487  85.108  1.00  1.30
ATOM   1540  C   ASN U 121      17.545   7.656  85.725  1.00  1.30
ATOM   1541  O   ASN U 121      17.402   8.095  84.612  1.00  1.30
ATOM   1542  N   GLU U 122      17.470   8.493  86.900  1.00  1.20
ATOM   1543  HN  GLU U 122      17.591   8.083  87.801  1.00  1.20
ATOM   1544  CA  GLU U 122      17.045   9.814  86.859  1.00  1.20
ATOM   1545  HA  GLU U 122      16.014   9.899  86.547  1.00  1.20
ATOM   1546  CB  GLU U 122      17.200  10.387  88.284  1.00  1.20
ATOM   1547  HB1 GLU U 122      16.635   9.688  88.936  1.00  1.20
ATOM   1548  HB2 GLU U 122      18.259  10.335  88.614  1.00  1.20
ATOM   1549  CG  GLU U 122      16.808  11.861  88.433  1.00  1.20
ATOM   1550  HG1 GLU U 122      17.263  12.534  87.675  1.00  1.20
ATOM   1551  HG2 GLU U 122      15.706  11.972  88.354  1.00  1.20
ATOM   1552  CD  GLU U 122      17.198  12.317  89.864  1.00  1.20
ATOM   1553  OE1 GLU U 122      18.403  12.210  90.201  1.00  1.20
ATOM   1554  OE2 GLU U 122      16.306  12.716  90.656  1.00  1.20
ATOM   1555  C   GLU U 122      17.824  10.752  85.904  1.00  1.20
ATOM   1556  O   GLU U 122      17.210  11.418  85.102  1.00  1.20
ATOM   1557  N   GLU U 123      19.147  10.842  85.858  1.00  1.24
ATOM   1558  HN  GLU U 123      19.706  10.244  86.427  1.00  1.24
ATOM   1559  CA  GLU U 123      19.891  11.624  84.881  1.00  1.24
ATOM   1560  HA  GLU U 123      19.658  12.636  85.180  1.00  1.24
ATOM   1561  CB  GLU U 123      21.404  11.297  85.032  1.00  1.24
ATOM   1562  HB1 GLU U 123      21.542  11.177  86.127  1.00  1.24
ATOM   1563  HB2 GLU U 123      21.582  10.370  84.445  1.00  1.24
ATOM   1564  CG  GLU U 123      22.399  12.414  84.600  1.00  1.24
ATOM   1565  HG1 GLU U 123      22.355  12.596  83.505  1.00  1.24
ATOM   1566  HG2 GLU U 123      22.103  13.311  85.186  1.00  1.24
ATOM   1567  CD  GLU U 123      23.788  11.938  84.938  1.00  1.24
ATOM   1568  OE1 GLU U 123      24.327  12.480  85.936  1.00  1.24
ATOM   1569  OE2 GLU U 123      24.394  11.081  84.232  1.00  1.24
ATOM   1570  C   GLU U 123      19.527  11.322  83.406  1.00  1.24
ATOM   1571  O   GLU U 123      19.489  12.228  82.565  1.00  1.24
ATOM   1572  N   PHE U 124      19.374  10.032  83.038  1.00  0.98
ATOM   1573  HN  PHE U 124      19.261   9.320  83.726  1.00  0.98
ATOM   1574  CA  PHE U 124      18.982   9.629  81.677  1.00  0.98
ATOM   1575  HA  PHE U 124      19.434  10.266  80.931  1.00  0.98
ATOM   1576  CB  PHE U 124      19.256   8.093  81.429  1.00  0.98
ATOM   1577  HB1 PHE U 124      20.273   7.896  81.829  1.00  0.98
ATOM   1578  HB2 PHE U 124      18.469   7.430  81.848  1.00  0.98
ATOM   1579  CG  PHE U 124      19.275   7.782  79.877  1.00  0.98
ATOM   1580  CD1 PHE U 124      20.526   7.743  79.299  1.00  0.98
ATOM   1581  HD1 PHE U 124      21.428   7.793  79.891  1.00  0.98
ATOM   1582  CE1 PHE U 124      20.689   7.439  77.992  1.00  0.98
ATOM   1583  HE1 PHE U 124      21.673   7.247  77.589  1.00  0.98
ATOM   1584  CZ  PHE U 124      19.609   7.322  77.104  1.00  0.98
ATOM   1585  HZ  PHE U 124      19.866   7.029  76.097  1.00  0.98
ATOM   1586  CD2 PHE U 124      18.176   7.629  79.010  1.00  0.98
ATOM   1587  HD2 PHE U 124      17.159   7.764  79.348  1.00  0.98
ATOM   1588  CE2 PHE U 124      18.357   7.409  77.642  1.00  0.98
ATOM   1589  HE2 PHE U 124      17.464   7.303  77.044  1.00  0.98
ATOM   1590  C   PHE U 124      17.533   9.945  81.496  1.00  0.98
ATOM   1591  O   PHE U 124      17.221  10.770  80.658  1.00  0.98
ATOM   1592  N   LEU U 125      16.622   9.445  82.371  1.00  0.92
ATOM   1593  HN  LEU U 125      16.943   9.011  83.210  1.00  0.92
ATOM   1594  CA  LEU U 125      15.209   9.676  82.319  1.00  0.92
ATOM   1595  HA  LEU U 125      14.963   9.066  81.462  1.00  0.92
ATOM   1596  CB  LEU U 125      14.685   9.252  83.669  1.00  0.92
ATOM   1597  HB1 LEU U 125      14.908   8.184  83.881  1.00  0.92
ATOM   1598  HB2 LEU U 125      15.292   9.727  84.469  1.00  0.92
ATOM   1599  CG  LEU U 125      13.168   9.438  83.918  1.00  0.92
ATOM   1600  HG  LEU U 125      12.892  10.492  83.701  1.00  0.92
ATOM   1601  CD1 LEU U 125      12.345   8.497  83.149  1.00  0.92
ATOM   1602 HD11 LEU U 125      12.738   7.495  83.424  1.00  0.92
ATOM   1603 HD12 LEU U 125      11.316   8.528  83.567  1.00  0.92
ATOM   1604 HD13 LEU U 125      12.402   8.644  82.049  1.00  0.92
ATOM   1605  CD2 LEU U 125      12.949   9.280  85.456  1.00  0.92
ATOM   1606 HD21 LEU U 125      13.416   8.344  85.828  1.00  0.92
ATOM   1607 HD22 LEU U 125      13.536  10.127  85.873  1.00  0.92
ATOM   1608 HD23 LEU U 125      11.936   9.369  85.903  1.00  0.92
ATOM   1609  C   LEU U 125      14.746  11.132  82.114  1.00  0.92
ATOM   1610  O   LEU U 125      13.962  11.392  81.208  1.00  0.92
ATOM   1611  N   GLN U 126      15.190  12.055  82.941  1.00  1.04
ATOM   1612  HN  GLN U 126      15.676  11.767  83.763  1.00  1.04
ATOM   1613  CA  GLN U 126      14.694  13.396  82.895  1.00  1.04
ATOM   1614  HA  GLN U 126      13.623  13.253  82.876  1.00  1.04
ATOM   1615  CB  GLN U 126      15.109  14.199  84.211  1.00  1.04
ATOM   1616  HB1 GLN U 126      16.215  14.245  84.305  1.00  1.04
ATOM   1617  HB2 GLN U 126      14.735  15.242  84.137  1.00  1.04
ATOM   1618  CG  GLN U 126      14.394  13.644  85.459  1.00  1.04
ATOM   1619  HG1 GLN U 126      13.291  13.726  85.361  1.00  1.04
ATOM   1620  HG2 GLN U 126      14.680  12.588  85.652  1.00  1.04
ATOM   1621  CD  GLN U 126      14.691  14.543  86.621  1.00  1.04
ATOM   1622  OE1 GLN U 126      13.826  15.010  87.369  1.00  1.04
ATOM   1623  NE2 GLN U 126      15.997  14.816  86.819  1.00  1.04
ATOM   1624 HE21 GLN U 126      16.142  15.354  87.649  1.00  1.04
ATOM   1625 HE22 GLN U 126      16.655  14.309  86.262  1.00  1.04
ATOM   1626  C   GLN U 126      14.951  14.208  81.532  1.00  1.04
ATOM   1627  O   GLN U 126      14.075  14.828  80.950  1.00  1.04
ATOM   1628  N   MET U 127      16.264  14.118  81.112  1.00  1.07
ATOM   1629  HN  MET U 127      16.968  13.675  81.661  1.00  1.07
ATOM   1630  CA  MET U 127      16.724  14.564  79.774  1.00  1.07
ATOM   1631  HA  MET U 127      16.479  15.608  79.646  1.00  1.07
ATOM   1632  CB  MET U 127      18.256  14.424  79.737  1.00  1.07
ATOM   1633  HB1 MET U 127      18.689  15.025  80.565  1.00  1.07
ATOM   1634  HB2 MET U 127      18.568  13.358  79.776  1.00  1.07
ATOM   1635  CG  MET U 127      18.871  14.978  78.466  1.00  1.07
ATOM   1636  HG1 MET U 127      19.971  14.827  78.415  1.00  1.07
ATOM   1637  HG2 MET U 127      18.422  14.474  77.584  1.00  1.07
ATOM   1638  SD  MET U 127      18.708  16.744  78.489  1.00  1.07
ATOM   1639  CE  MET U 127      19.700  17.159  77.049  1.00  1.07
ATOM   1640  HE1 MET U 127      19.212  16.691  76.167  1.00  1.07
ATOM   1641  HE2 MET U 127      19.879  18.241  76.875  1.00  1.07
ATOM   1642  HE3 MET U 127      20.779  16.907  77.120  1.00  1.07
ATOM   1643  C   MET U 127      16.029  13.857  78.634  1.00  1.07
ATOM   1644  O   MET U 127      15.530  14.397  77.655  1.00  1.07
ATOM   1645  N   MET U 128      15.831  12.566  78.902  1.00  0.88
ATOM   1646  HN  MET U 128      16.218  12.162  79.727  1.00  0.88
ATOM   1647  CA  MET U 128      15.167  11.609  77.941  1.00  0.88
ATOM   1648  HA  MET U 128      15.824  11.729  77.092  1.00  0.88
ATOM   1649  CB  MET U 128      15.408  10.078  78.382  1.00  0.88
ATOM   1650  HB1 MET U 128      16.508   9.994  78.511  1.00  0.88
ATOM   1651  HB2 MET U 128      14.922   9.889  79.363  1.00  0.88
ATOM   1652  CG  MET U 128      14.841   9.080  77.373  1.00  0.88
ATOM   1653  HG1 MET U 128      13.802   9.394  77.137  1.00  0.88
ATOM   1654  HG2 MET U 128      15.529   9.132  76.502  1.00  0.88
ATOM   1655  SD  MET U 128      14.801   7.302  77.915  1.00  0.88
ATOM   1656  CE  MET U 128      13.514   7.365  79.157  1.00  0.88
ATOM   1657  HE1 MET U 128      13.726   7.994  80.048  1.00  0.88
ATOM   1658  HE2 MET U 128      12.591   7.715  78.648  1.00  0.88
ATOM   1659  HE3 MET U 128      13.396   6.363  79.621  1.00  0.88
ATOM   1660  C   MET U 128      13.669  11.897  77.637  1.00  0.88
ATOM   1661  O   MET U 128      13.208  12.033  76.546  1.00  0.88
ATOM   1662  N   LYS U 129      12.882  12.185  78.765  1.00  1.07
ATOM   1663  HN  LYS U 129      13.287  12.120  79.674  1.00  1.07
ATOM   1664  CA  LYS U 129      11.566  12.712  78.623  1.00  1.07
ATOM   1665  HA  LYS U 129      11.033  12.149  77.872  1.00  1.07
ATOM   1666  CB  LYS U 129      10.772  12.683  79.872  1.00  1.07
ATOM   1667  HB1 LYS U 129      11.300  13.307  80.625  1.00  1.07
ATOM   1668  HB2 LYS U 129       9.841  13.264  79.702  1.00  1.07
ATOM   1669  CG  LYS U 129      10.517  11.236  80.388  1.00  1.07
ATOM   1670  HG1 LYS U 129      10.155  10.658  79.511  1.00  1.07
ATOM   1671  HG2 LYS U 129      11.551  10.893  80.606  1.00  1.07
ATOM   1672  CD  LYS U 129       9.672  11.209  81.609  1.00  1.07
ATOM   1673  HD1 LYS U 129      10.286  11.324  82.528  1.00  1.07
ATOM   1674  HD2 LYS U 129       8.836  11.937  81.537  1.00  1.07
ATOM   1675  CE  LYS U 129       8.850   9.919  81.662  1.00  1.07
ATOM   1676  HE1 LYS U 129       9.568   9.071  81.637  1.00  1.07
ATOM   1677  HE2 LYS U 129       8.319   9.951  82.637  1.00  1.07
ATOM   1678  NZ  LYS U 129       7.842   9.763  80.556  1.00  1.07
ATOM   1679  HZ1 LYS U 129       7.439  10.669  80.241  1.00  1.07
ATOM   1680  HZ2 LYS U 129       8.204   9.310  79.693  1.00  1.07
ATOM   1681  HZ3 LYS U 129       7.041   9.199  80.907  1.00  1.07
ATOM   1682  C   LYS U 129      11.462  14.143  78.012  1.00  1.07
ATOM   1683  O   LYS U 129      10.609  14.455  77.154  1.00  1.07
ATOM   1684  N   LYS U 130      12.368  15.099  78.341  1.00  1.44
ATOM   1685  HN  LYS U 130      13.047  14.780  78.998  1.00  1.44
ATOM   1686  CA  LYS U 130      12.323  16.477  77.999  1.00  1.44
ATOM   1687  HA  LYS U 130      11.294  16.789  78.099  1.00  1.44
ATOM   1688  CB  LYS U 130      13.102  17.267  79.002  1.00  1.44
ATOM   1689  HB1 LYS U 130      13.017  16.894  80.045  1.00  1.44
ATOM   1690  HB2 LYS U 130      14.166  17.198  78.690  1.00  1.44
ATOM   1691  CG  LYS U 130      12.736  18.767  79.002  1.00  1.44
ATOM   1692  HG1 LYS U 130      12.653  19.191  77.978  1.00  1.44
ATOM   1693  HG2 LYS U 130      11.760  18.916  79.511  1.00  1.44
ATOM   1694  CD  LYS U 130      13.673  19.665  79.830  1.00  1.44
ATOM   1695  HD1 LYS U 130      14.735  19.397  79.643  1.00  1.44
ATOM   1696  HD2 LYS U 130      13.452  20.717  79.551  1.00  1.44
ATOM   1697  CE  LYS U 130      13.564  19.543  81.380  1.00  1.44
ATOM   1698  HE1 LYS U 130      12.507  19.641  81.705  1.00  1.44
ATOM   1699  HE2 LYS U 130      13.826  18.562  81.830  1.00  1.44
ATOM   1700  NZ  LYS U 130      14.442  20.608  81.946  1.00  1.44
ATOM   1701  HZ1 LYS U 130      14.338  21.556  81.531  1.00  1.44
ATOM   1702  HZ2 LYS U 130      14.195  20.562  82.956  1.00  1.44
ATOM   1703  HZ3 LYS U 130      15.438  20.326  81.847  1.00  1.44
ATOM   1704  C   LYS U 130      12.487  16.868  76.615  1.00  1.44
ATOM   1705  O   LYS U 130      11.674  17.490  76.023  1.00  1.44
ATOM   1706  N   TYR U 131      13.658  16.536  76.026  1.00  1.65
ATOM   1707  HN  TYR U 131      14.381  15.942  76.370  1.00  1.65
ATOM   1708  CA  TYR U 131      14.013  17.045  74.769  1.00  1.65
ATOM   1709  HA  TYR U 131      13.345  17.754  74.300  1.00  1.65
ATOM   1710  CB  TYR U 131      15.438  17.578  74.576  1.00  1.65
ATOM   1711  HB1 TYR U 131      16.205  16.813  74.821  1.00  1.65
ATOM   1712  HB2 TYR U 131      15.643  17.963  73.554  1.00  1.65
ATOM   1713  CG  TYR U 131      15.543  18.769  75.414  1.00  1.65
ATOM   1714  CD1 TYR U 131      16.156  18.671  76.621  1.00  1.65
ATOM   1715  HD1 TYR U 131      16.537  17.711  76.937  1.00  1.65
ATOM   1716  CE1 TYR U 131      16.364  19.794  77.464  1.00  1.65
ATOM   1717  HE1 TYR U 131      17.076  19.705  78.271  1.00  1.65
ATOM   1718  CZ  TYR U 131      15.910  21.077  77.081  1.00  1.65
ATOM   1719  OH  TYR U 131      16.225  22.290  77.732  1.00  1.65
ATOM   1720  HH  TYR U 131      16.945  22.092  78.335  1.00  1.65
ATOM   1721  CD2 TYR U 131      15.065  20.027  75.023  1.00  1.65
ATOM   1722  HD2 TYR U 131      14.715  20.053  74.002  1.00  1.65
ATOM   1723  CE2 TYR U 131      15.223  21.178  75.852  1.00  1.65
ATOM   1724  HE2 TYR U 131      14.944  22.178  75.554  1.00  1.65
ATOM   1725  C   TYR U 131      13.921  15.921  73.799  1.00  1.65
ATOM   1726  O   TYR U 131      13.373  16.071  72.698  1.00  1.65
ATOM   1727  N   PHE U 132      14.381  14.704  74.101  1.00  1.36
ATOM   1728  HN  PHE U 132      14.873  14.459  74.933  1.00  1.36
ATOM   1729  CA  PHE U 132      14.162  13.521  73.284  1.00  1.36
ATOM   1730  HA  PHE U 132      14.392  13.824  72.273  1.00  1.36
ATOM   1731  CB  PHE U 132      15.174  12.472  73.763  1.00  1.36
ATOM   1732  HB1 PHE U 132      15.021  12.217  74.833  1.00  1.36
ATOM   1733  HB2 PHE U 132      15.048  11.508  73.225  1.00  1.36
ATOM   1734  CG  PHE U 132      16.612  12.809  73.650  1.00  1.36
ATOM   1735  CD1 PHE U 132      17.283  13.494  74.717  1.00  1.36
ATOM   1736  HD1 PHE U 132      16.767  13.759  75.628  1.00  1.36
ATOM   1737  CE1 PHE U 132      18.662  13.804  74.628  1.00  1.36
ATOM   1738  HE1 PHE U 132      19.117  14.328  75.456  1.00  1.36
ATOM   1739  CZ  PHE U 132      19.340  13.520  73.452  1.00  1.36
ATOM   1740  HZ  PHE U 132      20.373  13.812  73.331  1.00  1.36
ATOM   1741  CD2 PHE U 132      17.355  12.487  72.460  1.00  1.36
ATOM   1742  HD2 PHE U 132      16.842  12.012  71.637  1.00  1.36
ATOM   1743  CE2 PHE U 132      18.707  12.904  72.372  1.00  1.36
ATOM   1744  HE2 PHE U 132      19.287  12.559  71.529  1.00  1.36
ATOM   1745  C   PHE U 132      12.756  12.998  73.177  1.00  1.36
ATOM   1746  O   PHE U 132      12.357  12.743  72.070  1.00  1.36
ATOM   1747  N   ASN U 133      11.970  12.920  74.293  1.00  1.02
ATOM   1748  HN  ASN U 133      12.491  13.165  75.107  1.00  1.02
ATOM   1749  CA  ASN U 133      10.607  12.437  74.425  1.00  1.02
ATOM   1750  HA  ASN U 133      10.290  12.510  75.455  1.00  1.02
ATOM   1751  CB  ASN U 133       9.570  13.185  73.521  1.00  1.02
ATOM   1752  HB1 ASN U 133       9.919  13.246  72.468  1.00  1.02
ATOM   1753  HB2 ASN U 133       8.606  12.635  73.569  1.00  1.02
ATOM   1754  CG  ASN U 133       9.289  14.627  74.021  1.00  1.02
ATOM   1755  OD1 ASN U 133       8.163  14.856  74.441  1.00  1.02
ATOM   1756  ND2 ASN U 133      10.276  15.548  73.891  1.00  1.02
ATOM   1757 HD21 ASN U 133      10.206  16.479  74.249  1.00  1.02
ATOM   1758 HD22 ASN U 133      11.109  15.263  73.416  1.00  1.02
ATOM   1759  C   ASN U 133      10.606  10.947  74.071  1.00  1.02
ATOM   1760  O   ASN U 133       9.679  10.458  73.410  1.00  1.02
ATOM   1761  N   ALA U 134      11.556  10.131  74.456  1.00  0.88
ATOM   1762  HN  ALA U 134      12.346  10.609  74.830  1.00  0.88
ATOM   1763  CA  ALA U 134      11.477   8.682  74.127  1.00  0.88
ATOM   1764  HA  ALA U 134      11.144   8.678  73.099  1.00  0.88
ATOM   1765  CB  ALA U 134      12.858   8.033  74.273  1.00  0.88
ATOM   1766  HB1 ALA U 134      12.772   6.982  73.923  1.00  0.88
ATOM   1767  HB2 ALA U 134      13.540   8.547  73.563  1.00  0.88
ATOM   1768  HB3 ALA U 134      13.203   8.015  75.329  1.00  0.88
ATOM   1769  C   ALA U 134      10.594   7.787  75.048  1.00  0.88
ATOM   1770  O   ALA U 134      10.490   8.010  76.239  1.00  0.88
ATOM   1771  N   ALA U 135      10.076   6.704  74.383  1.00  1.25
ATOM   1772  HN  ALA U 135      10.249   6.633  73.404  1.00  1.25
ATOM   1773  CA  ALA U 135       9.391   5.590  75.009  1.00  1.25
ATOM   1774  HA  ALA U 135       8.906   5.961  75.900  1.00  1.25
ATOM   1775  CB  ALA U 135       8.305   5.010  74.071  1.00  1.25
ATOM   1776  HB1 ALA U 135       8.721   4.496  73.178  1.00  1.25
ATOM   1777  HB2 ALA U 135       7.545   4.449  74.655  1.00  1.25
ATOM   1778  HB3 ALA U 135       7.735   5.826  73.578  1.00  1.25
ATOM   1779  C   ALA U 135      10.385   4.520  75.343  1.00  1.25
ATOM   1780  O   ALA U 135      11.179   4.111  74.518  1.00  1.25
ATOM   1781  N   VAL U 136      10.336   4.043  76.666  1.00  1.06
ATOM   1782  HN  VAL U 136       9.718   4.418  77.352  1.00  1.06
ATOM   1783  CA  VAL U 136      11.078   2.824  77.066  1.00  1.06
ATOM   1784  HA  VAL U 136      11.985   2.748  76.484  1.00  1.06
ATOM   1785  CB  VAL U 136      11.316   2.837  78.562  1.00  1.06
ATOM   1786  HB  VAL U 136      10.411   2.621  79.170  1.00  1.06
ATOM   1787  CG1 VAL U 136      12.325   1.727  78.919  1.00  1.06
ATOM   1788 HG11 VAL U 136      12.956   1.854  79.825  1.00  1.06
ATOM   1789 HG12 VAL U 136      11.933   0.692  79.012  1.00  1.06
ATOM   1790 HG13 VAL U 136      13.019   1.523  78.075  1.00  1.06
ATOM   1791  CG2 VAL U 136      11.911   4.219  78.886  1.00  1.06
ATOM   1792 HG21 VAL U 136      12.309   4.192  79.923  1.00  1.06
ATOM   1793 HG22 VAL U 136      12.762   4.536  78.246  1.00  1.06
ATOM   1794 HG23 VAL U 136      11.159   5.027  78.757  1.00  1.06
ATOM   1795  C   VAL U 136      10.231   1.534  76.844  1.00  1.06
ATOM   1796  O   VAL U 136       9.027   1.555  77.244  1.00  1.06
ATOM   1797  N   ASN U 137      10.757   0.461  76.214  1.00  0.93
ATOM   1798  HN  ASN U 137      11.669   0.575  75.827  1.00  0.93
ATOM   1799  CA  ASN U 137       9.876  -0.611  75.890  1.00  0.93
ATOM   1800  HA  ASN U 137       9.018  -0.716  76.538  1.00  0.93
ATOM   1801  CB  ASN U 137       9.677  -0.606  74.371  1.00  0.93
ATOM   1802  HB1 ASN U 137      10.603  -0.637  73.757  1.00  0.93
ATOM   1803  HB2 ASN U 137       9.091  -1.509  74.095  1.00  0.93
ATOM   1804  CG  ASN U 137       8.908   0.647  73.897  1.00  0.93
ATOM   1805  OD1 ASN U 137       7.891   0.865  74.536  1.00  0.93
ATOM   1806  ND2 ASN U 137       9.402   1.377  72.867  1.00  0.93
ATOM   1807 HD21 ASN U 137       8.851   2.071  72.402  1.00  0.93
ATOM   1808 HD22 ASN U 137      10.296   1.187  72.462  1.00  0.93
ATOM   1809  C   ASN U 137      10.722  -1.827  76.191  1.00  0.93
ATOM   1810  O   ASN U 137      11.916  -1.872  75.949  1.00  0.93
ATOM   1811  N   HSD U 138      10.089  -2.905  76.630  1.00  1.05
ATOM   1812  HN  HSD U 138       9.096  -2.842  76.699  1.00  1.05
ATOM   1813  CA  HSD U 138      10.755  -4.073  77.114  1.00  1.05
ATOM   1814  HA  HSD U 138      11.745  -3.820  77.463  1.00  1.05
ATOM   1815  CB  HSD U 138      10.005  -4.589  78.429  1.00  1.05
ATOM   1816  HB1 HSD U 138       8.937  -4.505  78.133  1.00  1.05
ATOM   1817  HB2 HSD U 138      10.310  -5.630  78.667  1.00  1.05
ATOM   1818  ND1 HSD U 138      11.292  -3.125  80.040  1.00  1.05
ATOM   1819  HD1 HSD U 138      12.085  -3.732  79.997  1.00  1.05
ATOM   1820  CG  HSD U 138      10.092  -3.590  79.543  1.00  1.05
ATOM   1821  CE1 HSD U 138      10.984  -2.151  80.922  1.00  1.05
ATOM   1822  HE1 HSD U 138      11.733  -1.556  81.444  1.00  1.05
ATOM   1823  NE2 HSD U 138       9.705  -1.950  81.023  1.00  1.05
ATOM   1824  CD2 HSD U 138       9.123  -2.822  80.079  1.00  1.05
ATOM   1825  HD2 HSD U 138       8.067  -2.824  79.838  1.00  1.05
ATOM   1826  C   HSD U 138      10.732  -5.129  76.057  1.00  1.05
ATOM   1827  O   HSD U 138       9.694  -5.517  75.456  1.00  1.05
ATOM   1828  N   VAL U 139      11.977  -5.611  75.643  1.00  0.93
ATOM   1829  HN  VAL U 139      12.807  -5.358  76.134  1.00  0.93
ATOM   1830  CA  VAL U 139      12.148  -6.760  74.747  1.00  0.93
ATOM   1831  HA  VAL U 139      11.156  -7.147  74.567  1.00  0.93
ATOM   1832  CB  VAL U 139      12.712  -6.313  73.431  1.00  0.93
ATOM   1833  HB  VAL U 139      12.792  -7.205  72.774  1.00  0.93
ATOM   1834  CG1 VAL U 139      11.668  -5.464  72.705  1.00  0.93
ATOM   1835 HG11 VAL U 139      10.679  -5.936  72.522  1.00  0.93
ATOM   1836 HG12 VAL U 139      11.639  -4.445  73.146  1.00  0.93
ATOM   1837 HG13 VAL U 139      11.955  -5.300  71.644  1.00  0.93
ATOM   1838  CG2 VAL U 139      14.162  -5.726  73.464  1.00  0.93
ATOM   1839 HG21 VAL U 139      14.177  -4.773  74.034  1.00  0.93
ATOM   1840 HG22 VAL U 139      14.849  -6.416  73.999  1.00  0.93
ATOM   1841 HG23 VAL U 139      14.435  -5.644  72.390  1.00  0.93
ATOM   1842  C   VAL U 139      13.078  -7.799  75.466  1.00  0.93
ATOM   1843  O   VAL U 139      13.781  -7.495  76.400  1.00  0.93
ATOM   1844  N   ASP U 140      13.050  -9.079  75.014  1.00  1.01
ATOM   1845  HN  ASP U 140      12.363  -9.329  74.336  1.00  1.01
ATOM   1846  CA  ASP U 140      13.864 -10.198  75.372  1.00  1.01
ATOM   1847  HA  ASP U 140      14.508  -9.897  76.186  1.00  1.01
ATOM   1848  CB  ASP U 140      13.112 -11.452  75.887  1.00  1.01
ATOM   1849  HB1 ASP U 140      12.501 -11.924  75.089  1.00  1.01
ATOM   1850  HB2 ASP U 140      13.806 -12.286  76.125  1.00  1.01
ATOM   1851  CG  ASP U 140      12.183 -11.193  77.143  1.00  1.01
ATOM   1852  OD1 ASP U 140      12.751 -10.949  78.236  1.00  1.01
ATOM   1853  OD2 ASP U 140      10.981 -11.317  76.925  1.00  1.01
ATOM   1854  C   ASP U 140      14.850 -10.582  74.269  1.00  1.01
ATOM   1855  O   ASP U 140      14.475 -10.988  73.168  1.00  1.01
ATOM   1856  N   PHE U 141      16.126 -10.354  74.581  1.00  0.92
ATOM   1857  HN  PHE U 141      16.278  -9.943  75.476  1.00  0.92
ATOM   1858  CA  PHE U 141      17.249 -10.666  73.737  1.00  0.92
ATOM   1859  HA  PHE U 141      16.932 -10.557  72.710  1.00  0.92
ATOM   1860  CB  PHE U 141      18.436  -9.674  73.887  1.00  0.92
ATOM   1861  HB1 PHE U 141      18.839  -9.623  74.921  1.00  0.92
ATOM   1862  HB2 PHE U 141      19.396  -9.779  73.338  1.00  0.92
ATOM   1863  CG  PHE U 141      17.958  -8.284  73.751  1.00  0.92
ATOM   1864  CD1 PHE U 141      17.788  -7.640  72.459  1.00  0.92
ATOM   1865  HD1 PHE U 141      17.989  -8.226  71.574  1.00  0.92
ATOM   1866  CE1 PHE U 141      17.546  -6.318  72.348  1.00  0.92
ATOM   1867  HE1 PHE U 141      17.477  -5.887  71.360  1.00  0.92
ATOM   1868  CZ  PHE U 141      17.340  -5.553  73.495  1.00  0.92
ATOM   1869  HZ  PHE U 141      17.014  -4.528  73.401  1.00  0.92
ATOM   1870  CD2 PHE U 141      17.676  -7.484  74.848  1.00  0.92
ATOM   1871  HD2 PHE U 141      17.694  -7.956  75.820  1.00  0.92
ATOM   1872  CE2 PHE U 141      17.467  -6.100  74.754  1.00  0.92
ATOM   1873  HE2 PHE U 141      17.274  -5.485  75.620  1.00  0.92
ATOM   1874  C   PHE U 141      17.678 -12.126  73.868  1.00  0.92
ATOM   1875  O   PHE U 141      18.848 -12.451  74.248  1.00  0.92
ATOM   1876  N   SER U 142      16.739 -13.017  73.466  1.00  1.10
ATOM   1877  HN  SER U 142      15.865 -12.690  73.114  1.00  1.10
ATOM   1878  CA  SER U 142      16.872 -14.465  73.734  1.00  1.10
ATOM   1879  HA  SER U 142      17.813 -14.614  74.242  1.00  1.10
ATOM   1880  CB  SER U 142      15.780 -14.970  74.713  1.00  1.10
ATOM   1881  HB1 SER U 142      15.839 -14.449  75.692  1.00  1.10
ATOM   1882  HB2 SER U 142      14.782 -14.848  74.240  1.00  1.10
ATOM   1883  OG  SER U 142      15.991 -16.342  74.916  1.00  1.10
ATOM   1884  HG1 SER U 142      15.117 -16.708  75.070  1.00  1.10
ATOM   1885  C   SER U 142      16.878 -15.181  72.418  1.00  1.10
ATOM   1886  O   SER U 142      17.755 -15.989  72.200  1.00  1.10
ATOM   1887  N   GLN U 143      15.945 -14.913  71.548  1.00  1.18
ATOM   1888  HN  GLN U 143      15.203 -14.321  71.854  1.00  1.18
ATOM   1889  CA  GLN U 143      15.802 -15.494  70.233  1.00  1.18
ATOM   1890  HA  GLN U 143      16.507 -16.295  70.065  1.00  1.18
ATOM   1891  CB  GLN U 143      14.358 -16.040  69.958  1.00  1.18
ATOM   1892  HB1 GLN U 143      13.646 -15.246  70.269  1.00  1.18
ATOM   1893  HB2 GLN U 143      14.212 -16.343  68.899  1.00  1.18
ATOM   1894  CG  GLN U 143      13.990 -17.212  70.931  1.00  1.18
ATOM   1895  HG1 GLN U 143      14.337 -17.051  71.974  1.00  1.18
ATOM   1896  HG2 GLN U 143      12.889 -17.352  70.888  1.00  1.18
ATOM   1897  CD  GLN U 143      14.663 -18.501  70.405  1.00  1.18
ATOM   1898  OE1 GLN U 143      15.634 -18.959  70.950  1.00  1.18
ATOM   1899  NE2 GLN U 143      14.184 -19.081  69.280  1.00  1.18
ATOM   1900 HE21 GLN U 143      14.499 -20.011  69.089  1.00  1.18
ATOM   1901 HE22 GLN U 143      13.390 -18.717  68.793  1.00  1.18
ATOM   1902  C   GLN U 143      15.966 -14.298  69.300  1.00  1.18
ATOM   1903  O   GLN U 143      15.158 -13.420  69.312  1.00  1.18
ATOM   1904  N   ASN U 144      17.087 -14.239  68.487  1.00  1.08
ATOM   1905  HN  ASN U 144      17.807 -14.909  68.652  1.00  1.08
ATOM   1906  CA  ASN U 144      17.525 -13.083  67.616  1.00  1.08
ATOM   1907  HA  ASN U 144      17.764 -12.187  68.169  1.00  1.08
ATOM   1908  CB  ASN U 144      18.958 -13.362  66.998  1.00  1.08
ATOM   1909  HB1 ASN U 144      19.265 -12.464  66.419  1.00  1.08
ATOM   1910  HB2 ASN U 144      19.703 -13.439  67.818  1.00  1.08
ATOM   1911  CG  ASN U 144      19.073 -14.680  66.259  1.00  1.08
ATOM   1912  OD1 ASN U 144      18.159 -15.153  65.597  1.00  1.08
ATOM   1913  ND2 ASN U 144      20.258 -15.264  66.260  1.00  1.08
ATOM   1914 HD21 ASN U 144      20.334 -16.181  65.868  1.00  1.08
ATOM   1915 HD22 ASN U 144      21.074 -14.819  66.629  1.00  1.08
ATOM   1916  C   ASN U 144      16.504 -12.645  66.656  1.00  1.08
ATOM   1917  O   ASN U 144      16.197 -11.452  66.503  1.00  1.08
ATOM   1918  N   VAL U 145      15.884 -13.551  65.797  1.00  1.13
ATOM   1919  HN  VAL U 145      16.192 -14.499  65.788  1.00  1.13
ATOM   1920  CA  VAL U 145      14.783 -13.149  64.931  1.00  1.13
ATOM   1921  HA  VAL U 145      15.199 -12.304  64.402  1.00  1.13
ATOM   1922  CB  VAL U 145      14.436 -14.291  63.924  1.00  1.13
ATOM   1923  HB  VAL U 145      14.151 -15.243  64.421  1.00  1.13
ATOM   1924  CG1 VAL U 145      13.181 -13.956  63.000  1.00  1.13
ATOM   1925 HG11 VAL U 145      13.129 -14.694  62.171  1.00  1.13
ATOM   1926 HG12 VAL U 145      12.234 -13.842  63.569  1.00  1.13
ATOM   1927 HG13 VAL U 145      13.394 -13.000  62.476  1.00  1.13
ATOM   1928  CG2 VAL U 145      15.650 -14.551  63.015  1.00  1.13
ATOM   1929 HG21 VAL U 145      16.371 -15.173  63.587  1.00  1.13
ATOM   1930 HG22 VAL U 145      15.385 -15.242  62.186  1.00  1.13
ATOM   1931 HG23 VAL U 145      16.135 -13.651  62.580  1.00  1.13
ATOM   1932  C   VAL U 145      13.535 -12.551  65.606  1.00  1.13
ATOM   1933  O   VAL U 145      12.994 -11.558  65.137  1.00  1.13
ATOM   1934  N   ALA U 146      13.133 -13.130  66.737  1.00  1.07
ATOM   1935  HN  ALA U 146      13.664 -13.819  67.225  1.00  1.07
ATOM   1936  CA  ALA U 146      11.964 -12.507  67.499  1.00  1.07
ATOM   1937  HA  ALA U 146      11.115 -12.451  66.833  1.00  1.07
ATOM   1938  CB  ALA U 146      11.698 -13.442  68.694  1.00  1.07
ATOM   1939  HB1 ALA U 146      12.635 -13.494  69.289  1.00  1.07
ATOM   1940  HB2 ALA U 146      10.879 -13.128  69.376  1.00  1.07
ATOM   1941  HB3 ALA U 146      11.332 -14.446  68.392  1.00  1.07
ATOM   1942  C   ALA U 146      12.100 -11.120  67.991  1.00  1.07
ATOM   1943  O   ALA U 146      11.232 -10.328  67.792  1.00  1.07
ATOM   1944  N   VAL U 147      13.298 -10.779  68.579  1.00  0.84
ATOM   1945  HN  VAL U 147      13.993 -11.411  68.915  1.00  0.84
ATOM   1946  CA  VAL U 147      13.563  -9.410  68.919  1.00  0.84
ATOM   1947  HA  VAL U 147      12.647  -9.112  69.407  1.00  0.84
ATOM   1948  CB  VAL U 147      14.605  -9.353  69.997  1.00  0.84
ATOM   1949  HB  VAL U 147      14.156  -9.762  70.928  1.00  0.84
ATOM   1950  CG1 VAL U 147      16.027  -9.917  69.594  1.00  0.84
ATOM   1951 HG11 VAL U 147      16.401  -9.422  68.673  1.00  0.84
ATOM   1952 HG12 VAL U 147      16.769  -9.656  70.379  1.00  0.84
ATOM   1953 HG13 VAL U 147      16.051 -11.020  69.462  1.00  0.84
ATOM   1954  CG2 VAL U 147      14.817  -7.828  70.241  1.00  0.84
ATOM   1955 HG21 VAL U 147      13.861  -7.274  70.359  1.00  0.84
ATOM   1956 HG22 VAL U 147      15.290  -7.671  71.234  1.00  0.84
ATOM   1957 HG23 VAL U 147      15.465  -7.410  69.441  1.00  0.84
ATOM   1958  C   VAL U 147      13.877  -8.504  67.667  1.00  0.84
ATOM   1959  O   VAL U 147      13.680  -7.322  67.593  1.00  0.84
ATOM   1960  N   ALA U 148      14.283  -9.111  66.523  1.00  0.80
ATOM   1961  HN  ALA U 148      14.644 -10.037  66.595  1.00  0.80
ATOM   1962  CA  ALA U 148      14.348  -8.446  65.330  1.00  0.80
ATOM   1963  HA  ALA U 148      14.917  -7.571  65.609  1.00  0.80
ATOM   1964  CB  ALA U 148      15.119  -9.256  64.266  1.00  0.80
ATOM   1965  HB1 ALA U 148      14.613 -10.215  64.024  1.00  0.80
ATOM   1966  HB2 ALA U 148      15.304  -8.594  63.393  1.00  0.80
ATOM   1967  HB3 ALA U 148      16.124  -9.632  64.553  1.00  0.80
ATOM   1968  C   ALA U 148      12.994  -8.004  64.784  1.00  0.80
ATOM   1969  O   ALA U 148      12.752  -6.828  64.577  1.00  0.80
ATOM   1970  N   ASN U 149      12.112  -8.958  64.517  1.00  0.89
ATOM   1971  HN  ASN U 149      12.331  -9.930  64.482  1.00  0.89
ATOM   1972  CA  ASN U 149      10.797  -8.769  64.028  1.00  0.89
ATOM   1973  HA  ASN U 149      10.966  -8.365  63.040  1.00  0.89
ATOM   1974  CB  ASN U 149      10.146 -10.165  63.832  1.00  0.89
ATOM   1975  HB1 ASN U 149      10.403 -10.756  64.737  1.00  0.89
ATOM   1976  HB2 ASN U 149       9.061 -10.013  63.648  1.00  0.89
ATOM   1977  CG  ASN U 149      10.706 -10.918  62.654  1.00  0.89
ATOM   1978  OD1 ASN U 149      11.753 -10.584  62.023  1.00  0.89
ATOM   1979  ND2 ASN U 149      10.017 -11.891  62.111  1.00  0.89
ATOM   1980 HD21 ASN U 149      10.491 -12.601  61.590  1.00  0.89
ATOM   1981 HD22 ASN U 149       9.093 -11.950  62.488  1.00  0.89
ATOM   1982  C   ASN U 149       9.895  -7.814  64.797  1.00  0.89
ATOM   1983  O   ASN U 149       9.263  -6.946  64.166  1.00  0.89
ATOM   1984  N   TYR U 150      10.007  -7.861  66.139  1.00  0.80
ATOM   1985  HN  TYR U 150      10.668  -8.487  66.546  1.00  0.80
ATOM   1986  CA  TYR U 150       9.391  -6.906  67.046  1.00  0.80
ATOM   1987  HA  TYR U 150       8.316  -6.978  66.966  1.00  0.80
ATOM   1988  CB  TYR U 150       9.599  -7.292  68.560  1.00  0.80
ATOM   1989  HB1 TYR U 150       9.342  -8.347  68.798  1.00  0.80
ATOM   1990  HB2 TYR U 150      10.687  -7.123  68.708  1.00  0.80
ATOM   1991  CG  TYR U 150       8.802  -6.377  69.507  1.00  0.80
ATOM   1992  CD1 TYR U 150       9.385  -5.290  70.229  1.00  0.80
ATOM   1993  HD1 TYR U 150      10.440  -5.088  70.116  1.00  0.80
ATOM   1994  CE1 TYR U 150       8.606  -4.438  71.021  1.00  0.80
ATOM   1995  HE1 TYR U 150       8.978  -3.658  71.669  1.00  0.80
ATOM   1996  CZ  TYR U 150       7.194  -4.563  70.963  1.00  0.80
ATOM   1997  OH  TYR U 150       6.582  -3.518  71.665  1.00  0.80
ATOM   1998  HH  TYR U 150       5.657  -3.763  71.745  1.00  0.80
ATOM   1999  CD2 TYR U 150       7.404  -6.567  69.679  1.00  0.80
ATOM   2000  HD2 TYR U 150       6.924  -7.400  69.187  1.00  0.80
ATOM   2001  CE2 TYR U 150       6.611  -5.628  70.373  1.00  0.80
ATOM   2002  HE2 TYR U 150       5.556  -5.779  70.551  1.00  0.80
ATOM   2003  C   TYR U 150       9.717  -5.380  66.854  1.00  0.80
ATOM   2004  O   TYR U 150       8.779  -4.620  66.711  1.00  0.80
ATOM   2005  N   ILE U 151      11.013  -5.001  66.927  1.00  0.62
ATOM   2006  HN  ILE U 151      11.710  -5.715  66.929  1.00  0.62
ATOM   2007  CA  ILE U 151      11.532  -3.566  67.011  1.00  0.62
ATOM   2008  HA  ILE U 151      10.918  -3.015  67.708  1.00  0.62
ATOM   2009  CB  ILE U 151      12.913  -3.536  67.510  1.00  0.62
ATOM   2010  HB  ILE U 151      13.606  -4.223  66.980  1.00  0.62
ATOM   2011  CG2 ILE U 151      13.448  -2.012  67.316  1.00  0.62
ATOM   2012 HG21 ILE U 151      14.345  -1.885  67.959  1.00  0.62
ATOM   2013 HG22 ILE U 151      13.639  -1.869  66.231  1.00  0.62
ATOM   2014 HG23 ILE U 151      12.705  -1.264  67.667  1.00  0.62
ATOM   2015  CG1 ILE U 151      12.960  -3.981  68.963  1.00  0.62
ATOM   2016 HG11 ILE U 151      12.575  -3.118  69.547  1.00  0.62
ATOM   2017 HG12 ILE U 151      12.283  -4.849  69.116  1.00  0.62
ATOM   2018  CD  ILE U 151      14.384  -4.268  69.425  1.00  0.62
ATOM   2019  HD1 ILE U 151      14.459  -5.119  70.135  1.00  0.62
ATOM   2020  HD2 ILE U 151      14.910  -4.758  68.578  1.00  0.62
ATOM   2021  HD3 ILE U 151      14.947  -3.398  69.827  1.00  0.62
ATOM   2022  C   ILE U 151      11.213  -2.923  65.702  1.00  0.62
ATOM   2023  O   ILE U 151      10.833  -1.763  65.658  1.00  0.62
ATOM   2024  N   ASN U 152      11.381  -3.660  64.601  1.00  0.67
ATOM   2025  HN  ASN U 152      11.602  -4.628  64.687  1.00  0.67
ATOM   2026  CA  ASN U 152      11.046  -3.330  63.242  1.00  0.67
ATOM   2027  HA  ASN U 152      11.499  -2.408  62.912  1.00  0.67
ATOM   2028  CB  ASN U 152      11.434  -4.528  62.314  1.00  0.67
ATOM   2029  HB1 ASN U 152      11.070  -5.453  62.810  1.00  0.67
ATOM   2030  HB2 ASN U 152      10.854  -4.496  61.367  1.00  0.67
ATOM   2031  CG  ASN U 152      12.971  -4.522  62.101  1.00  0.67
ATOM   2032  OD1 ASN U 152      13.634  -3.477  62.348  1.00  0.67
ATOM   2033  ND2 ASN U 152      13.470  -5.678  61.614  1.00  0.67
ATOM   2034 HD21 ASN U 152      14.422  -5.948  61.762  1.00  0.67
ATOM   2035 HD22 ASN U 152      12.794  -6.382  61.401  1.00  0.67
ATOM   2036  C   ASN U 152       9.577  -2.907  63.068  1.00  0.67
ATOM   2037  O   ASN U 152       9.346  -2.041  62.259  1.00  0.67
ATOM   2038  N   LYS U 153       8.625  -3.610  63.732  1.00  0.69
ATOM   2039  HN  LYS U 153       8.922  -4.415  64.240  1.00  0.69
ATOM   2040  CA  LYS U 153       7.267  -3.156  63.717  1.00  0.69
ATOM   2041  HA  LYS U 153       6.918  -3.320  62.708  1.00  0.69
ATOM   2042  CB  LYS U 153       6.331  -4.127  64.588  1.00  0.69
ATOM   2043  HB1 LYS U 153       6.317  -5.118  64.085  1.00  0.69
ATOM   2044  HB2 LYS U 153       6.648  -4.267  65.643  1.00  0.69
ATOM   2045  CG  LYS U 153       4.863  -3.782  64.644  1.00  0.69
ATOM   2046  HG1 LYS U 153       4.477  -4.364  65.508  1.00  0.69
ATOM   2047  HG2 LYS U 153       4.599  -2.717  64.821  1.00  0.69
ATOM   2048  CD  LYS U 153       4.129  -4.110  63.323  1.00  0.69
ATOM   2049  HD1 LYS U 153       4.532  -3.430  62.542  1.00  0.69
ATOM   2050  HD2 LYS U 153       4.289  -5.148  62.960  1.00  0.69
ATOM   2051  CE  LYS U 153       2.663  -3.812  63.442  1.00  0.69
ATOM   2052  HE1 LYS U 153       2.215  -4.413  64.263  1.00  0.69
ATOM   2053  HE2 LYS U 153       2.508  -2.779  63.820  1.00  0.69
ATOM   2054  NZ  LYS U 153       1.923  -4.145  62.184  1.00  0.69
ATOM   2055  HZ1 LYS U 153       1.991  -5.145  61.907  1.00  0.69
ATOM   2056  HZ2 LYS U 153       0.951  -3.824  62.371  1.00  0.69
ATOM   2057  HZ3 LYS U 153       2.216  -3.535  61.395  1.00  0.69
ATOM   2058  C   LYS U 153       7.088  -1.720  64.159  1.00  0.69
ATOM   2059  O   LYS U 153       6.417  -0.953  63.423  1.00  0.69
ATOM   2060  N   TRP U 154       7.853  -1.257  65.279  1.00  0.60
ATOM   2061  HN  TRP U 154       8.480  -1.968  65.590  1.00  0.60
ATOM   2062  CA  TRP U 154       7.804   0.112  65.808  1.00  0.60
ATOM   2063  HA  TRP U 154       6.783   0.342  66.072  1.00  0.60
ATOM   2064  CB  TRP U 154       8.755   0.326  67.038  1.00  0.60
ATOM   2065  HB1 TRP U 154       8.446  -0.535  67.667  1.00  0.60
ATOM   2066  HB2 TRP U 154       9.811   0.032  66.856  1.00  0.60
ATOM   2067  CG  TRP U 154       8.571   1.654  67.711  1.00  0.60
ATOM   2068  CD1 TRP U 154       7.565   2.012  68.553  1.00  0.60
ATOM   2069  HD1 TRP U 154       6.893   1.335  69.060  1.00  0.60
ATOM   2070  NE1 TRP U 154       7.841   3.293  69.041  1.00  0.60
ATOM   2071  HE1 TRP U 154       7.240   3.845  69.577  1.00  0.60
ATOM   2072  CE2 TRP U 154       8.982   3.811  68.420  1.00  0.60
ATOM   2073  CD2 TRP U 154       9.460   2.784  67.527  1.00  0.60
ATOM   2074  CE3 TRP U 154      10.464   2.994  66.682  1.00  0.60
ATOM   2075  HE3 TRP U 154      10.763   2.250  65.958  1.00  0.60
ATOM   2076  CZ3 TRP U 154      10.983   4.243  66.548  1.00  0.60
ATOM   2077  HZ3 TRP U 154      11.791   4.405  65.850  1.00  0.60
ATOM   2078  CZ2 TRP U 154       9.568   5.030  68.463  1.00  0.60
ATOM   2079  HZ2 TRP U 154       9.293   5.777  69.193  1.00  0.60
ATOM   2080  CH2 TRP U 154      10.553   5.236  67.483  1.00  0.60
ATOM   2081  HH2 TRP U 154      11.016   6.210  67.423  1.00  0.60
ATOM   2082  C   TRP U 154       8.243   1.019  64.689  1.00  0.60
ATOM   2083  O   TRP U 154       7.577   2.041  64.399  1.00  0.60
ATOM   2084  N   VAL U 155       9.386   0.764  64.008  1.00  0.56
ATOM   2085  HN  VAL U 155       9.856  -0.073  64.276  1.00  0.56
ATOM   2086  CA  VAL U 155      10.063   1.558  62.988  1.00  0.56
ATOM   2087  HA  VAL U 155      10.251   2.517  63.446  1.00  0.56
ATOM   2088  CB  VAL U 155      11.361   0.933  62.413  1.00  0.56
ATOM   2089  HB  VAL U 155      11.129   0.025  61.817  1.00  0.56
ATOM   2090  CG1 VAL U 155      12.123   1.908  61.503  1.00  0.56
ATOM   2091 HG11 VAL U 155      13.160   1.631  61.216  1.00  0.56
ATOM   2092 HG12 VAL U 155      11.538   1.969  60.560  1.00  0.56
ATOM   2093 HG13 VAL U 155      12.139   2.944  61.904  1.00  0.56
ATOM   2094  CG2 VAL U 155      12.276   0.567  63.671  1.00  0.56
ATOM   2095 HG21 VAL U 155      13.268   0.173  63.363  1.00  0.56
ATOM   2096 HG22 VAL U 155      12.408   1.474  64.300  1.00  0.56
ATOM   2097 HG23 VAL U 155      11.794  -0.191  64.324  1.00  0.56
ATOM   2098  C   VAL U 155       9.168   1.830  61.825  1.00  0.56
ATOM   2099  O   VAL U 155       9.063   2.977  61.384  1.00  0.56
ATOM   2100  N   GLU U 156       8.393   0.833  61.397  1.00  0.69
ATOM   2101  HN  GLU U 156       8.410  -0.021  61.911  1.00  0.69
ATOM   2102  CA  GLU U 156       7.556   0.950  60.232  1.00  0.69
ATOM   2103  HA  GLU U 156       8.117   1.445  59.454  1.00  0.69
ATOM   2104  CB  GLU U 156       7.167  -0.474  59.893  1.00  0.69
ATOM   2105  HB1 GLU U 156       8.112  -1.056  59.836  1.00  0.69
ATOM   2106  HB2 GLU U 156       6.521  -0.746  60.755  1.00  0.69
ATOM   2107  CG  GLU U 156       6.340  -0.746  58.533  1.00  0.69
ATOM   2108  HG1 GLU U 156       5.556   0.040  58.496  1.00  0.69
ATOM   2109  HG2 GLU U 156       7.103  -0.587  57.740  1.00  0.69
ATOM   2110  CD  GLU U 156       5.795  -2.096  58.325  1.00  0.69
ATOM   2111  OE1 GLU U 156       6.479  -3.181  58.450  1.00  0.69
ATOM   2112  OE2 GLU U 156       4.566  -2.146  57.977  1.00  0.69
ATOM   2113  C   GLU U 156       6.354   1.859  60.473  1.00  0.69
ATOM   2114  O   GLU U 156       5.834   2.499  59.563  1.00  0.69
ATOM   2115  N   ASN U 157       5.982   1.875  61.732  1.00  0.72
ATOM   2116  HN  ASN U 157       6.361   1.272  62.430  1.00  0.72
ATOM   2117  CA  ASN U 157       4.871   2.702  62.129  1.00  0.72
ATOM   2118  HA  ASN U 157       4.089   2.648  61.387  1.00  0.72
ATOM   2119  CB  ASN U 157       4.286   2.198  63.485  1.00  0.72
ATOM   2120  HB1 ASN U 157       5.083   2.340  64.246  1.00  0.72
ATOM   2121  HB2 ASN U 157       3.428   2.837  63.786  1.00  0.72
ATOM   2122  CG  ASN U 157       3.820   0.762  63.551  1.00  0.72
ATOM   2123  OD1 ASN U 157       3.471   0.159  62.562  1.00  0.72
ATOM   2124  ND2 ASN U 157       3.724   0.150  64.828  1.00  0.72
ATOM   2125 HD21 ASN U 157       3.303  -0.744  64.980  1.00  0.72
ATOM   2126 HD22 ASN U 157       4.187   0.603  65.589  1.00  0.72
ATOM   2127  C   ASN U 157       5.261   4.155  62.314  1.00  0.72
ATOM   2128  O   ASN U 157       4.626   5.057  61.769  1.00  0.72
ATOM   2129  N   ASN U 158       6.291   4.356  63.095  1.00  0.65
ATOM   2130  HN  ASN U 158       6.807   3.564  63.411  1.00  0.65
ATOM   2131  CA  ASN U 158       6.797   5.656  63.364  1.00  0.65
ATOM   2132  HA  ASN U 158       5.971   6.338  63.502  1.00  0.65
ATOM   2133  CB  ASN U 158       7.657   5.582  64.693  1.00  0.65
ATOM   2134  HB1 ASN U 158       8.466   4.848  64.490  1.00  0.65
ATOM   2135  HB2 ASN U 158       8.227   6.501  64.947  1.00  0.65
ATOM   2136  CG  ASN U 158       6.645   5.285  65.861  1.00  0.65
ATOM   2137  OD1 ASN U 158       5.997   6.161  66.450  1.00  0.65
ATOM   2138  ND2 ASN U 158       6.401   3.992  66.192  1.00  0.65
ATOM   2139 HD21 ASN U 158       5.656   3.858  66.845  1.00  0.65
ATOM   2140 HD22 ASN U 158       6.934   3.289  65.721  1.00  0.65
ATOM   2141  C   ASN U 158       7.594   6.258  62.258  1.00  0.65
ATOM   2142  O   ASN U 158       7.640   7.515  62.317  1.00  0.65
ATOM   2143  N   THR U 159       8.093   5.564  61.243  1.00  0.65
ATOM   2144  HN  THR U 159       8.224   4.576  61.219  1.00  0.65
ATOM   2145  CA  THR U 159       8.446   6.208  59.975  1.00  0.65
ATOM   2146  HA  THR U 159       8.630   7.248  60.198  1.00  0.65
ATOM   2147  CB  THR U 159       9.780   5.679  59.346  1.00  0.65
ATOM   2148  HB  THR U 159      10.052   6.249  58.431  1.00  0.65
ATOM   2149  OG1 THR U 159       9.761   4.299  59.030  1.00  0.65
ATOM   2150  HG1 THR U 159       9.574   3.892  59.879  1.00  0.65
ATOM   2151  CG2 THR U 159      10.933   5.784  60.278  1.00  0.65
ATOM   2152 HG21 THR U 159      11.931   6.021  59.852  1.00  0.65
ATOM   2153 HG22 THR U 159      10.726   6.631  60.967  1.00  0.65
ATOM   2154 HG23 THR U 159      10.987   4.947  61.007  1.00  0.65
ATOM   2155  C   THR U 159       7.354   6.020  58.907  1.00  0.65
ATOM   2156  O   THR U 159       7.677   6.096  57.735  1.00  0.65
ATOM   2157  N   ASN U 160       6.072   5.751  59.257  1.00  0.84
ATOM   2158  HN  ASN U 160       5.812   5.691  60.218  1.00  0.84
ATOM   2159  CA  ASN U 160       4.991   5.634  58.355  1.00  0.84
ATOM   2160  HA  ASN U 160       4.277   4.952  58.791  1.00  0.84
ATOM   2161  CB  ASN U 160       4.431   7.084  57.979  1.00  0.84
ATOM   2162  HB1 ASN U 160       5.240   7.827  57.812  1.00  0.84
ATOM   2163  HB2 ASN U 160       3.834   7.002  57.045  1.00  0.84
ATOM   2164  CG  ASN U 160       3.573   7.493  59.095  1.00  0.84
ATOM   2165  OD1 ASN U 160       4.023   8.196  59.980  1.00  0.84
ATOM   2166  ND2 ASN U 160       2.291   7.100  59.031  1.00  0.84
ATOM   2167 HD21 ASN U 160       1.738   7.122  59.863  1.00  0.84
ATOM   2168 HD22 ASN U 160       1.974   6.655  58.193  1.00  0.84
ATOM   2169  C   ASN U 160       5.242   4.852  57.048  1.00  0.84
ATOM   2170  O   ASN U 160       5.245   5.360  55.962  1.00  0.84
ATOM   2171  N   ASN U 161       5.445   3.568  57.125  1.00  0.99
ATOM   2172  HN  ASN U 161       5.643   3.205  58.032  1.00  0.99
ATOM   2173  CA  ASN U 161       5.612   2.640  56.055  1.00  0.99
ATOM   2174  HA  ASN U 161       5.634   1.645  56.475  1.00  0.99
ATOM   2175  CB  ASN U 161       4.476   2.549  55.034  1.00  0.99
ATOM   2176  HB1 ASN U 161       4.373   3.541  54.545  1.00  0.99
ATOM   2177  HB2 ASN U 161       4.586   1.732  54.289  1.00  0.99
ATOM   2178  CG  ASN U 161       3.147   2.112  55.678  1.00  0.99
ATOM   2179  OD1 ASN U 161       2.986  1.005  56.131  1.00  0.99
ATOM   2180  ND2 ASN U 161       2.125   3.059  55.595  1.00  0.99
ATOM   2181 HD21 ASN U 161       1.148   2.892  55.726  1.00  0.99
ATOM   2182 HD22 ASN U 161       2.431   4.000  55.450  1.00  0.99
ATOM   2183  C   ASN U 161       6.989   2.697  55.430  1.00  0.99
ATOM   2184  O   ASN U 161       7.463   1.708  54.840  1.00  0.99
ATOM   2185  N   LEU U 162       7.800   3.821  55.558  1.00  0.95
ATOM   2186  HN  LEU U 162       7.510   4.697  55.936  1.00  0.95
ATOM   2187  CA  LEU U 162       9.100   3.889  54.965  1.00  0.95
ATOM   2188  HA  LEU U 162       8.923   3.593  53.942  1.00  0.95
ATOM   2189  CB  LEU U 162       9.625   5.367  55.111  1.00  0.95
ATOM   2190  HB1 LEU U 162       9.538   5.552  56.203  1.00  0.95
ATOM   2191  HB2 LEU U 162      10.646   5.388  54.674  1.00  0.95
ATOM   2192  CG  LEU U 162       8.834   6.414  54.255  1.00  0.95
ATOM   2193  HG  LEU U 162       7.807   6.476  54.674  1.00  0.95
ATOM   2194  CD1 LEU U 162       9.457   7.767  54.506  1.00  0.95
ATOM   2195 HD11 LEU U 162       9.606   8.024  55.576  1.00  0.95
ATOM   2196 HD12 LEU U 162      10.401   7.898  53.934  1.00  0.95
ATOM   2197 HD13 LEU U 162       8.728   8.486  54.076  1.00  0.95
ATOM   2198  CD2 LEU U 162       8.909   6.196  52.789  1.00  0.95
ATOM   2199 HD21 LEU U 162       8.288   6.983  52.311  1.00  0.95
ATOM   2200 HD22 LEU U 162       9.973   6.229  52.471  1.00  0.95
ATOM   2201 HD23 LEU U 162       8.516   5.212  52.453  1.00  0.95
ATOM   2202  C   LEU U 162      10.112   2.821  55.299  1.00  0.95
ATOM   2203  O   LEU U 162      10.465   1.887  54.545  1.00  0.95
ATOM   2204  N   VAL U 163      10.657   2.927  56.540  1.00  0.85
ATOM   2205  HN  VAL U 163      10.348   3.601  57.207  1.00  0.85
ATOM   2206  CA  VAL U 163      11.651   2.044  56.946  1.00  0.85
ATOM   2207  HA  VAL U 163      12.187   1.657  56.092  1.00  0.85
ATOM   2208  CB  VAL U 163      12.743   2.700  57.737  1.00  0.85
ATOM   2209  HB  VAL U 163      12.378   3.121  58.698  1.00  0.85
ATOM   2210  CG1 VAL U 163      13.788   1.630  58.237  1.00  0.85
ATOM   2211 HG11 VAL U 163      14.415   1.188  57.434  1.00  0.85
ATOM   2212 HG12 VAL U 163      14.479   2.031  59.008  1.00  0.85
ATOM   2213 HG13 VAL U 163      13.317   0.785  58.784  1.00  0.85
ATOM   2214  CG2 VAL U 163      13.520   3.822  57.028  1.00  0.85
ATOM   2215 HG21 VAL U 163      12.877   4.728  57.040  1.00  0.85
ATOM   2216 HG22 VAL U 163      14.397   4.000  57.687  1.00  0.85
ATOM   2217 HG23 VAL U 163      13.826   3.513  56.006  1.00  0.85
ATOM   2218  C   VAL U 163      11.091   0.778  57.703  1.00  0.85
ATOM   2219  O   VAL U 163      10.618   0.836  58.822  1.00  0.85
ATOM   2220  N   LYS U 164      11.117  -0.378  56.951  1.00  1.01
ATOM   2221  HN  LYS U 164      11.619  -0.386  56.090  1.00  1.01
ATOM   2222  CA  LYS U 164      10.346  -1.499  57.328  1.00  1.01
ATOM   2223  HA  LYS U 164       9.492  -1.281  57.951  1.00  1.01
ATOM   2224  CB  LYS U 164       9.805  -2.231  56.062  1.00  1.01
ATOM   2225  HB1 LYS U 164      10.626  -2.749  55.522  1.00  1.01
ATOM   2226  HB2 LYS U 164       9.067  -2.993  56.393  1.00  1.01
ATOM   2227  CG  LYS U 164       9.049  -1.137  55.226  1.00  1.01
ATOM   2228  HG1 LYS U 164       8.385  -0.611  55.946  1.00  1.01
ATOM   2229  HG2 LYS U 164       9.798  -0.445  54.783  1.00  1.01
ATOM   2230  CD  LYS U 164       8.333  -1.811  54.047  1.00  1.01
ATOM   2231  HD1 LYS U 164       8.933  -2.559  53.487  1.00  1.01
ATOM   2232  HD2 LYS U 164       7.465  -2.402  54.411  1.00  1.01
ATOM   2233  CE  LYS U 164       7.716  -0.833  53.003  1.00  1.01
ATOM   2234  HE1 LYS U 164       7.474  -1.473  52.128  1.00  1.01
ATOM   2235  HE2 LYS U 164       6.755  -0.494  53.448  1.00  1.01
ATOM   2236  NZ  LYS U 164       8.490   0.388  52.703  1.00  1.01
ATOM   2237  HZ1 LYS U 164       7.809   1.107  52.386  1.00  1.01
ATOM   2238  HZ2 LYS U 164       8.862   0.865  53.549  1.00  1.01
ATOM   2239  HZ3 LYS U 164       9.328   0.252  52.102  1.00  1.01
ATOM   2240  C   LYS U 164      11.275  -2.466  58.108  1.00  1.01
ATOM   2241  O   LYS U 164      10.922  -2.879  59.188  1.00  1.01
ATOM   2242  N   ASP U 165      12.508  -2.648  57.667  1.00  1.02
ATOM   2243  HN  ASP U 165      12.850  -2.061  56.938  1.00  1.02
ATOM   2244  CA  ASP U 165      13.469  -3.537  58.284  1.00  1.02
ATOM   2245  HA  ASP U 165      13.165  -3.971  59.225  1.00  1.02
ATOM   2246  CB  ASP U 165      14.197  -4.588  57.382  1.00  1.02
ATOM   2247  HB1 ASP U 165      14.375  -4.250  56.339  1.00  1.02
ATOM   2248  HB2 ASP U 165      15.214  -4.819  57.765  1.00  1.02
ATOM   2249  CG  ASP U 165      13.345  -5.888  57.343  1.00  1.02
ATOM   2250  OD1 ASP U 165      12.323  -5.973  58.078  1.00  1.02
ATOM   2251  OD2 ASP U 165      13.748  -6.821  56.555  1.00  1.02
ATOM   2252  C   ASP U 165      14.612  -2.545  58.671  1.00  1.02
ATOM   2253  O   ASP U 165      15.160  -1.835  57.825  1.00  1.02
ATOM   2254  N   LEU U 166      14.987  -2.591  59.986  1.00  0.86
ATOM   2255  HN  LEU U 166      14.573  -3.275  60.581  1.00  0.86
ATOM   2256  CA  LEU U 166      16.152  -1.902  60.502  1.00  0.86
ATOM   2257  HA  LEU U 166      16.661  -1.391  59.698  1.00  0.86
ATOM   2258  CB  LEU U 166      15.712  -0.868  61.495  1.00  0.86
ATOM   2259  HB1 LEU U 166      14.898  -0.257  61.049  1.00  0.86
ATOM   2260  HB2 LEU U 166      15.128  -1.416  62.265  1.00  0.86
ATOM   2261  CG  LEU U 166      16.868  -0.038  62.116  1.00  0.86
ATOM   2262  HG  LEU U 166      17.724  -0.724  62.292  1.00  0.86
ATOM   2263  CD1 LEU U 166      17.360   1.069  61.170  1.00  0.86
ATOM   2264 HD11 LEU U 166      18.203   1.607  61.654  1.00  0.86
ATOM   2265 HD12 LEU U 166      17.702   0.606  60.220  1.00  0.86
ATOM   2266 HD13 LEU U 166      16.631   1.822  60.800  1.00  0.86
ATOM   2267  CD2 LEU U 166      16.293   0.499  63.455  1.00  0.86
ATOM   2268 HD21 LEU U 166      15.228   0.806  63.380  1.00  0.86
ATOM   2269 HD22 LEU U 166      16.229  -0.365  64.149  1.00  0.86
ATOM   2270 HD23 LEU U 166      16.956   1.254  63.931  1.00  0.86
ATOM   2271  C   LEU U 166      17.047  -2.949  61.100  1.00  0.86
ATOM   2272  O   LEU U 166      18.101  -3.123  60.597  1.00  0.86
ATOM   2273  N   VAL U 167      16.742  -3.586  62.275  1.00  0.92
ATOM   2274  HN  VAL U 167      15.829  -3.597  62.675  1.00  0.92
ATOM   2275  CA  VAL U 167      17.716  -4.412  62.976  1.00  0.92
ATOM   2276  HA  VAL U 167      18.751  -4.192  62.761  1.00  0.92
ATOM   2277  CB  VAL U 167      17.605  -4.329  64.453  1.00  0.92
ATOM   2278  HB  VAL U 167      18.221  -5.040  65.043  1.00  0.92
ATOM   2279  CG1 VAL U 167      18.101  -2.924  64.910  1.00  0.92
ATOM   2280 HG11 VAL U 167      19.170  -2.834  64.622  1.00  0.92
ATOM   2281 HG12 VAL U 167      17.527  -2.163  64.340  1.00  0.92
ATOM   2282 HG13 VAL U 167      17.933  -2.835  66.005  1.00  0.92
ATOM   2283  CG2 VAL U 167      16.165  -4.499  64.950  1.00  0.92
ATOM   2284 HG21 VAL U 167      15.534  -3.836  64.320  1.00  0.92
ATOM   2285 HG22 VAL U 167      15.819  -5.546  64.814  1.00  0.92
ATOM   2286 HG23 VAL U 167      15.964  -4.174  65.993  1.00  0.92
ATOM   2287  C   VAL U 167      17.493  -5.833  62.575  1.00  0.92
ATOM   2288  O   VAL U 167      16.382  -6.213  62.382  1.00  0.92
ATOM   2289  N   SER U 168      18.527  -6.670  62.315  1.00  1.16
ATOM   2290  HN  SER U 168      19.480  -6.376  62.320  1.00  1.16
ATOM   2291  CA  SER U 168      18.345  -8.106  61.892  1.00  1.16
ATOM   2292  HA  SER U 168      17.296  -8.330  62.021  1.00  1.16
ATOM   2293  CB  SER U 168      18.683  -8.332  60.347  1.00  1.16
ATOM   2294  HB1 SER U 168      18.644  -9.418  60.116  1.00  1.16
ATOM   2295  HB2 SER U 168      17.959  -7.808  59.686  1.00  1.16
ATOM   2296  OG  SER U 168      19.912  -7.796  60.059  1.00  1.16
ATOM   2297  HG1 SER U 168      19.712  -6.857  60.060  1.00  1.16
ATOM   2298  C   SER U 168      19.296  -8.941  62.833  1.00  1.16
ATOM   2299  O   SER U 168      19.715  -8.339  63.867  1.00  1.16
ATOM   2300  N   PRO U 169      19.665 -10.243  62.523  1.00  1.56
ATOM   2301  CD  PRO U 169      18.638 -11.182  62.147  1.00  1.56
ATOM   2302  HD1 PRO U 169      17.634 -10.900  62.529  1.00  1.56
ATOM   2303  HD2 PRO U 169      18.597 -11.393  61.057  1.00  1.56
ATOM   2304  CA  PRO U 169      20.698 -10.926  63.150  1.00  1.56
ATOM   2305  HA  PRO U 169      20.595 -10.916  64.225  1.00  1.56
ATOM   2306  CB  PRO U 169      20.461 -12.406  62.838  1.00  1.56
ATOM   2307  HB1 PRO U 169      20.900 -13.144  63.543  1.00  1.56
ATOM   2308  HB2 PRO U 169      20.753 -12.704  61.809  1.00  1.56
ATOM   2309  CG  PRO U 169      18.963 -12.520  62.814  1.00  1.56
ATOM   2310  HG1 PRO U 169      18.476 -13.361  62.275  1.00  1.56
ATOM   2311  HG2 PRO U 169      18.605 -12.497  63.865  1.00  1.56
ATOM   2312  C   PRO U 169      22.141 -10.533  62.787  1.00  1.56
ATOM   2313  O   PRO U 169      23.079 -11.095  63.353  1.00  1.56
ATOM   2314  N   ARG U 170      22.419  -9.602  61.847  1.00  1.63
ATOM   2315  HN  ARG U 170      21.651  -9.239  61.324  1.00  1.63
ATOM   2316  CA  ARG U 170      23.681  -8.959  61.668  1.00  1.63
ATOM   2317  HA  ARG U 170      24.469  -9.686  61.796  1.00  1.63
ATOM   2318  CB  ARG U 170      24.068  -8.549  60.254  1.00  1.63
ATOM   2319  HB1 ARG U 170      25.141  -8.264  60.225  1.00  1.63
ATOM   2320  HB2 ARG U 170      23.952  -9.450  59.615  1.00  1.63
ATOM   2321  CG  ARG U 170      23.355  -7.272  59.668  1.00  1.63
ATOM   2322  HG1 ARG U 170      23.070  -7.550  58.630  1.00  1.63
ATOM   2323  HG2 ARG U 170      22.449  -7.201  60.306  1.00  1.63
ATOM   2324  CD  ARG U 170      24.201  -6.003  59.691  1.00  1.63
ATOM   2325  HD1 ARG U 170      24.568  -6.007  60.739  1.00  1.63
ATOM   2326  HD2 ARG U 170      25.049  -5.992  58.973  1.00  1.63
ATOM   2327  NE  ARG U 170      23.191  -4.837  59.504  1.00  1.63
ATOM   2328  HE  ARG U 170      22.740  -4.522  60.339  1.00  1.63
ATOM   2329  CZ  ARG U 170      23.149  -4.071  58.404  1.00  1.63
ATOM   2330  NH1 ARG U 170      24.047  -4.169  57.445  1.00  1.63
ATOM   2331 HH11 ARG U 170      24.165  -3.443  56.767  1.00  1.63
ATOM   2332 HH12 ARG U 170      24.460  -5.062  57.266  1.00  1.63
ATOM   2333  NH2 ARG U 170      22.239  -3.050  58.471  1.00  1.63
ATOM   2334 HH21 ARG U 170      22.029  -2.553  57.629  1.00  1.63
ATOM   2335 HH22 ARG U 170      21.682  -2.984  59.299  1.00  1.63
ATOM   2336  C   ARG U 170      24.099  -7.802  62.564  1.00  1.63
ATOM   2337  O   ARG U 170      25.276  -7.618  62.864  1.00  1.63
ATOM   2338  N   ASP U 171      23.062  -7.207  63.137  1.00  1.37
ATOM   2339  HN  ASP U 171      22.172  -7.508  62.806  1.00  1.37
ATOM   2340  CA  ASP U 171      23.120  -6.270  64.171  1.00  1.37
ATOM   2341  HA  ASP U 171      24.035  -5.697  64.143  1.00  1.37
ATOM   2342  CB  ASP U 171      21.840  -5.422  64.015  1.00  1.37
ATOM   2343  HB1 ASP U 171      20.892  -5.975  64.190  1.00  1.37
ATOM   2344  HB2 ASP U 171      21.906  -4.571  64.726  1.00  1.37
ATOM   2345  CG  ASP U 171      21.807  -4.821  62.647  1.00  1.37
ATOM   2346  OD1 ASP U 171      22.609  -3.877  62.309  1.00  1.37
ATOM   2347  OD2 ASP U 171      20.912  -5.158  61.810  1.00  1.37
ATOM   2348  C   ASP U 171      23.026  -6.997  65.507  1.00  1.37
ATOM   2349  O   ASP U 171      23.900  -6.821  66.266  1.00  1.37
ATOM   2350  N   PHE U 172      21.989  -7.831  65.799  1.00  1.14
ATOM   2351  HN  PHE U 172      21.131  -7.918  65.298  1.00  1.14
ATOM   2352  CA  PHE U 172      22.052  -8.432  67.153  1.00  1.14
ATOM   2353  HA  PHE U 172      22.641  -7.788  67.789  1.00  1.14
ATOM   2354  CB  PHE U 172      20.563  -8.580  67.735  1.00  1.14
ATOM   2355  HB1 PHE U 172      20.046  -9.364  67.141  1.00  1.14
ATOM   2356  HB2 PHE U 172      20.643  -8.900  68.796  1.00  1.14
ATOM   2357  CG  PHE U 172      19.730  -7.309  67.865  1.00  1.14
ATOM   2358  CD1 PHE U 172      18.369  -7.268  67.497  1.00  1.14
ATOM   2359  HD1 PHE U 172      17.884  -8.161  67.132  1.00  1.14
ATOM   2360  CE1 PHE U 172      17.651  -6.114  67.583  1.00  1.14
ATOM   2361  HE1 PHE U 172      16.603  -6.117  67.323  1.00  1.14
ATOM   2362  CZ  PHE U 172      18.262  -4.939  68.149  1.00  1.14
ATOM   2363  HZ  PHE U 172      17.697  -4.037  68.330  1.00  1.14
ATOM   2364  CD2 PHE U 172      20.292  -6.212  68.491  1.00  1.14
ATOM   2365  HD2 PHE U 172      21.335  -6.211  68.771  1.00  1.14
ATOM   2366  CE2 PHE U 172      19.625  -4.985  68.429  1.00  1.14
ATOM   2367  HE2 PHE U 172      20.153  -4.161  68.886  1.00  1.14
ATOM   2368  C   PHE U 172      22.837  -9.737  67.280  1.00  1.14
ATOM   2369  O   PHE U 172      22.403 -10.822  66.812  1.00  1.14
ATOM   2370  N   ASP U 173      24.053  -9.730  67.966  1.00  1.88
ATOM   2371  HN  ASP U 173      24.401  -8.826  68.204  1.00  1.88
ATOM   2372  CA  ASP U 173      24.795 -10.983  68.270  1.00  1.88
ATOM   2373  HA  ASP U 173      24.699 -11.643  67.421  1.00  1.88
ATOM   2374  CB  ASP U 173      26.249 -10.559  68.357  1.00  1.88
ATOM   2375  HB1 ASP U 173      26.550  -9.951  67.478  1.00  1.88
ATOM   2376  HB2 ASP U 173      26.484  -9.867  69.194  1.00  1.88
ATOM   2377  CG  ASP U 173      27.168 -11.719  68.475  1.00  1.88
ATOM   2378  OD1 ASP U 173      27.493 -12.016  69.602  1.00  1.88
ATOM   2379  OD2 ASP U 173      27.438 -12.442  67.482  1.00  1.88
ATOM   2380  C   ASP U 173      24.127 -11.730  69.502  1.00  1.88
ATOM   2381  O   ASP U 173      22.871 -11.982  69.666  1.00  1.88
ATOM   2382  N   ALA U 174      24.957 -12.093  70.451  1.00  2.54
ATOM   2383  HN  ALA U 174      25.891 -12.021  70.109  1.00  2.54
ATOM   2384  CA  ALA U 174      24.683 -12.993  71.606  1.00  2.54
ATOM   2385  HA  ALA U 174      23.918 -13.732  71.420  1.00  2.54
ATOM   2386  CB  ALA U 174      26.028 -13.678  71.920  1.00  2.54
ATOM   2387  HB1 ALA U 174      26.035 -14.287  72.849  1.00  2.54
ATOM   2388  HB2 ALA U 174      26.250 -14.519  71.229  1.00  2.54
ATOM   2389  HB3 ALA U 174      26.883 -12.969  71.934  1.00  2.54
ATOM   2390  C   ALA U 174      24.089 -12.329  72.822  1.00  2.54
ATOM   2391  O   ALA U 174      22.988 -12.593  73.266  1.00  2.54
ATOM   2392  N   ALA U 175      24.905 -11.326  73.305  1.00  1.26
ATOM   2393  HN  ALA U 175      25.709 -11.121  72.752  1.00  1.26
ATOM   2394  CA  ALA U 175      24.697 -10.510  74.463  1.00  1.26
ATOM   2395  HA  ALA U 175      23.881 -11.013  74.960  1.00  1.26
ATOM   2396  CB  ALA U 175      25.970 -10.562  75.324  1.00  1.26
ATOM   2397  HB1 ALA U 175      26.027  -9.937  76.241  1.00  1.26
ATOM   2398  HB2 ALA U 175      26.362 -11.589  75.486  1.00  1.26
ATOM   2399  HB3 ALA U 175      26.716 -10.112  74.635  1.00  1.26
ATOM   2400  C   ALA U 175      24.266  -9.121  74.160  1.00  1.26
ATOM   2401  O   ALA U 175      25.060  -8.217  74.017  1.00  1.26
ATOM   2402  N   THR U 176      22.962  -8.861  74.135  1.00  1.00
ATOM   2403  HN  THR U 176      22.304  -9.609  74.169  1.00  1.00
ATOM   2404  CA  THR U 176      22.539  -7.439  73.905  1.00  1.00
ATOM   2405  HA  THR U 176      23.412  -6.808  73.828  1.00  1.00
ATOM   2406  CB  THR U 176      21.587  -7.172  72.669  1.00  1.00
ATOM   2407  HB  THR U 176      20.734  -7.848  72.896  1.00  1.00
ATOM   2408  OG1 THR U 176      22.352  -7.436  71.468  1.00  1.00
ATOM   2409  HG1 THR U 176      22.127  -8.346  71.259  1.00  1.00
ATOM   2410  CG2 THR U 176      21.120  -5.710  72.620  1.00  1.00
ATOM   2411 HG21 THR U 176      21.873  -5.039  73.085  1.00  1.00
ATOM   2412 HG22 THR U 176      20.919  -5.320  71.599  1.00  1.00
ATOM   2413 HG23 THR U 176      20.122  -5.597  73.095  1.00  1.00
ATOM   2414  C   THR U 176      21.897  -6.887  75.182  1.00  1.00
ATOM   2415  O   THR U 176      21.008  -7.482  75.727  1.00  1.00
ATOM   2416  N   TYR U 177      22.348  -5.734  75.643  1.00  0.99
ATOM   2417  HN  TYR U 177      22.849  -5.106  75.052  1.00  0.99
ATOM   2418  CA  TYR U 177      21.760  -5.114  76.831  1.00  0.99
ATOM   2419  HA  TYR U 177      21.468  -5.938  77.466  1.00  0.99
ATOM   2420  CB  TYR U 177      22.873  -4.195  77.531  1.00  0.99
ATOM   2421  HB1 TYR U 177      23.370  -3.470  76.851  1.00  0.99
ATOM   2422  HB2 TYR U 177      22.559  -3.568  78.392  1.00  0.99
ATOM   2423  CG  TYR U 177      24.023  -5.053  78.029  1.00  0.99
ATOM   2424  CD1 TYR U 177      25.335  -4.914  77.545  1.00  0.99
ATOM   2425  HD1 TYR U 177      25.550  -4.098  76.871  1.00  0.99
ATOM   2426  CE1 TYR U 177      26.298  -5.847  77.961  1.00  0.99
ATOM   2427  HE1 TYR U 177      27.232  -5.856  77.420  1.00  0.99
ATOM   2428  CZ  TYR U 177      25.993  -6.961  78.795  1.00  0.99
ATOM   2429  OH  TYR U 177      26.906  -7.960  79.176  1.00  0.99
ATOM   2430  HH  TYR U 177      26.497  -8.452  79.891  1.00  0.99
ATOM   2431  CD2 TYR U 177      23.734  -6.174  78.894  1.00  0.99
ATOM   2432  HD2 TYR U 177      22.725  -6.280  79.264  1.00  0.99
ATOM   2433  CE2 TYR U 177      24.699  -7.138  79.258  1.00  0.99
ATOM   2434  HE2 TYR U 177      24.389  -7.909  79.948  1.00  0.99
ATOM   2435  C   TYR U 177      20.547  -4.328  76.429  1.00  0.99
ATOM   2436  O   TYR U 177      19.492  -4.651  76.898  1.00  0.99
ATOM   2437  N   LEU U 178      20.747  -3.344  75.557  1.00  0.95
ATOM   2438  HN  LEU U 178      21.675  -3.133  75.261  1.00  0.95
ATOM   2439  CA  LEU U 178      19.652  -2.576  75.089  1.00  0.95
ATOM   2440  HA  LEU U 178      18.821  -3.243  74.913  1.00  0.95
ATOM   2441  CB  LEU U 178      19.307  -1.538  76.191  1.00  0.95
ATOM   2442  HB1 LEU U 178      18.351  -1.030  75.940  1.00  0.95
ATOM   2443  HB2 LEU U 178      18.984  -2.218  77.009  1.00  0.95
ATOM   2444  CG  LEU U 178      20.403  -0.567  76.642  1.00  0.95
ATOM   2445  HG  LEU U 178      21.400  -1.055  76.698  1.00  0.95
ATOM   2446  CD1 LEU U 178      20.574   0.706  75.804  1.00  0.95
ATOM   2447 HD11 LEU U 178      21.173   1.499  76.300  1.00  0.95
ATOM   2448 HD12 LEU U 178      21.071   0.479  74.836  1.00  0.95
ATOM   2449 HD13 LEU U 178      19.524   1.045  75.675  1.00  0.95
ATOM   2450  CD2 LEU U 178      19.934  -0.262  78.030  1.00  0.95
ATOM   2451 HD21 LEU U 178      19.794  -1.248  78.523  1.00  0.95
ATOM   2452 HD22 LEU U 178      20.691   0.364  78.548  1.00  0.95
ATOM   2453 HD23 LEU U 178      18.915   0.180  78.053  1.00  0.95
ATOM   2454  C   LEU U 178      20.033  -1.918  73.724  1.00  0.95
ATOM   2455  O   LEU U 178      21.200  -1.725  73.372  1.00  0.95
ATOM   2456  N   ALA U 179      18.914  -1.551  73.008  1.00  0.74
ATOM   2457  HN  ALA U 179      17.993  -1.739  73.339  1.00  0.74
ATOM   2458  CA  ALA U 179      19.086  -0.696  71.824  1.00  0.74
ATOM   2459  HA  ALA U 179      20.111  -0.405  71.647  1.00  0.74
ATOM   2460  CB  ALA U 179      18.397  -1.195  70.532  1.00  0.74
ATOM   2461  HB1 ALA U 179      18.125  -0.505  69.706  1.00  0.74
ATOM   2462  HB2 ALA U 179      18.948  -2.066  70.117  1.00  0.74
ATOM   2463  HB3 ALA U 179      17.414  -1.576  70.883  1.00  0.74
ATOM   2464  C   ALA U 179      18.428   0.649  72.025  1.00  0.74
ATOM   2465  O   ALA U 179      17.283   0.757  72.539  1.00  0.74
ATOM   2466  N   LEU U 180      19.039   1.655  71.482  1.00  0.57
ATOM   2467  HN  LEU U 180      19.928   1.592  71.034  1.00  0.57
ATOM   2468  CA  LEU U 180      18.559   3.013  71.376  1.00  0.57
ATOM   2469  HA  LEU U 180      17.565   3.040  71.797  1.00  0.57
ATOM   2470  CB  LEU U 180      19.523   4.044  71.973  1.00  0.57
ATOM   2471  HB1 LEU U 180      20.536   3.718  71.652  1.00  0.57
ATOM   2472  HB2 LEU U 180      19.405   5.044  71.505  1.00  0.57
ATOM   2473  CG  LEU U 180      19.427   4.259  73.481  1.00  0.57
ATOM   2474  HG  LEU U 180      19.417   3.261  73.969  1.00  0.57
ATOM   2475  CD1 LEU U 180      20.643   5.058  74.064  1.00  0.57
ATOM   2476 HD11 LEU U 180      20.554   6.098  73.682  1.00  0.57
ATOM   2477 HD12 LEU U 180      20.662   4.972  75.172  1.00  0.57
ATOM   2478 HD13 LEU U 180      21.576   4.572  73.707  1.00  0.57
ATOM   2479  CD2 LEU U 180      18.046   4.877  73.820  1.00  0.57
ATOM   2480 HD21 LEU U 180      18.023   5.881  73.345  1.00  0.57
ATOM   2481 HD22 LEU U 180      17.116   4.351  73.514  1.00  0.57
ATOM   2482 HD23 LEU U 180      17.955   4.866  74.928  1.00  0.57
ATOM   2483  C   LEU U 180      18.213   3.452  70.027  1.00  0.57
ATOM   2484  O   LEU U 180      19.032   3.405  69.164  1.00  0.57
ATOM   2485  N   ILE U 181      16.948   3.901  69.726  1.00  0.52
ATOM   2486  HN  ILE U 181      16.266   3.996  70.447  1.00  0.52
ATOM   2487  CA  ILE U 181      16.588   4.298  68.314  1.00  0.52
ATOM   2488  HA  ILE U 181      17.401   4.025  67.657  1.00  0.52
ATOM   2489  CB  ILE U 181      15.376   3.637  67.837  1.00  0.52
ATOM   2490  HB  ILE U 181      14.600   3.809  68.613  1.00  0.52
ATOM   2491  CG2 ILE U 181      14.867   4.178  66.427  1.00  0.52
ATOM   2492 HG21 ILE U 181      14.597   5.244  66.580  1.00  0.52
ATOM   2493 HG22 ILE U 181      15.699   4.004  65.711  1.00  0.52
ATOM   2494 HG23 ILE U 181      13.980   3.595  66.099  1.00  0.52
ATOM   2495  CG1 ILE U 181      15.614   2.113  67.795  1.00  0.52
ATOM   2496 HG11 ILE U 181      15.683   1.684  68.817  1.00  0.52
ATOM   2497 HG12 ILE U 181      14.745   1.547  67.395  1.00  0.52
ATOM   2498  CD  ILE U 181      16.868   1.714  66.981  1.00  0.52
ATOM   2499  HD1 ILE U 181      16.813   2.432  66.135  1.00  0.52
ATOM   2500  HD2 ILE U 181      17.847   1.858  67.486  1.00  0.52
ATOM   2501  HD3 ILE U 181      16.751   0.684  66.582  1.00  0.52
ATOM   2502  C   ILE U 181      16.332   5.783  68.350  1.00  0.52
ATOM   2503  O   ILE U 181      15.771   6.379  69.258  1.00  0.52
ATOM   2504  N   ASN U 182      16.759   6.444  67.234  1.00  0.50
ATOM   2505  HN  ASN U 182      17.203   5.875  66.545  1.00  0.50
ATOM   2506  CA  ASN U 182      16.435   7.818  66.889  1.00  0.50
ATOM   2507  HA  ASN U 182      15.594   8.121  67.495  1.00  0.50
ATOM   2508  CB  ASN U 182      17.751   8.706  67.033  1.00  0.50
ATOM   2509  HB1 ASN U 182      17.878   8.866  68.125  1.00  0.50
ATOM   2510  HB2 ASN U 182      18.588   8.134  66.578  1.00  0.50
ATOM   2511  CG  ASN U 182      17.542  10.037  66.290  1.00  0.50
ATOM   2512  OD1 ASN U 182      18.030  10.339  65.189  1.00  0.50
ATOM   2513  ND2 ASN U 182      16.785  10.979  66.944  1.00  0.50
ATOM   2514 HD21 ASN U 182      16.669  11.877  66.519  1.00  0.50
ATOM   2515 HD22 ASN U 182      16.499  10.854  67.894  1.00  0.50
ATOM   2516  C   ASN U 182      15.827   7.703  65.453  1.00  0.50
ATOM   2517  O   ASN U 182      16.499   7.206  64.579  1.00  0.50
ATOM   2518  N   ALA U 183      14.586   8.215  65.315  1.00  0.49
ATOM   2519  HN  ALA U 183      14.056   8.565  66.085  1.00  0.49
ATOM   2520  CA  ALA U 183      13.804   8.182  64.079  1.00  0.49
ATOM   2521  HA  ALA U 183      14.438   7.691  63.356  1.00  0.49
ATOM   2522  CB  ALA U 183      12.579   7.237  64.220  1.00  0.49
ATOM   2523  HB1 ALA U 183      11.860   7.530  65.014  1.00  0.49
ATOM   2524  HB2 ALA U 183      11.994   7.267  63.275  1.00  0.49
ATOM   2525  HB3 ALA U 183      12.777   6.168  64.451  1.00  0.49
ATOM   2526  C   ALA U 183      13.447   9.571  63.544  1.00  0.49
ATOM   2527  O   ALA U 183      12.656  10.225  64.285  1.00  0.49
ATOM   2528  N   VAL U 184      14.009  10.084  62.446  1.00  0.53
ATOM   2529  HN  VAL U 184      14.697   9.497  62.028  1.00  0.53
ATOM   2530  CA  VAL U 184      13.917  11.476  61.882  1.00  0.53
ATOM   2531  HA  VAL U 184      13.301  12.168  62.437  1.00  0.53
ATOM   2532  CB  VAL U 184      15.243  12.141  61.554  1.00  0.53
ATOM   2533  HB  VAL U 184      15.709  11.525  60.755  1.00  0.53
ATOM   2534  CG1 VAL U 184      15.083  13.622  61.119  1.00  0.53
ATOM   2535 HG11 VAL U 184      14.535  14.314  61.794  1.00  0.53
ATOM   2536 HG12 VAL U 184      16.092  14.087  61.119  1.00  0.53
ATOM   2537 HG13 VAL U 184      14.668  13.734  60.095  1.00  0.53
ATOM   2538  CG2 VAL U 184      16.102  12.201  62.781  1.00  0.53
ATOM   2539 HG21 VAL U 184      16.148  11.150  63.137  1.00  0.53
ATOM   2540 HG22 VAL U 184      17.129  12.604  62.645  1.00  0.53
ATOM   2541 HG23 VAL U 184      15.557  12.775  63.561  1.00  0.53
ATOM   2542  C   VAL U 184      12.993  11.207  60.636  1.00  0.53
ATOM   2543  O   VAL U 184      13.469  10.599  59.650  1.00  0.53
ATOM   2544  N   TYR U 185      11.711  11.692  60.608  1.00  0.51
ATOM   2545  HN  TYR U 185      11.268  12.137  61.382  1.00  0.51
ATOM   2546  CA  TYR U 185      10.795  11.442  59.557  1.00  0.51
ATOM   2547  HA  TYR U 185      11.215  10.737  58.855  1.00  0.51
ATOM   2548  CB  TYR U 185       9.454  10.796  60.049  1.00  0.51
ATOM   2549  HB1 TYR U 185       9.760   9.798  60.428  1.00  0.51
ATOM   2550  HB2 TYR U 185       9.082  11.481  60.841  1.00  0.51
ATOM   2551  CG  TYR U 185       8.288  10.632  59.084  1.00  0.51
ATOM   2552  CD1 TYR U 185       8.268   9.556  58.203  1.00  0.51
ATOM   2553  HD1 TYR U 185       8.866   8.673  58.377  1.00  0.51
ATOM   2554  CE1 TYR U 185       7.293   9.516  57.163  1.00  0.51
ATOM   2555  HE1 TYR U 185       7.171   8.732  56.431  1.00  0.51
ATOM   2556  CZ  TYR U 185       6.239  10.428  57.095  1.00  0.51
ATOM   2557  OH  TYR U 185       5.139  10.181  56.290  1.00  0.51
ATOM   2558  HH  TYR U 185       5.261   9.407  55.735  1.00  0.51
ATOM   2559  CD2 TYR U 185       7.266  11.565  59.011  1.00  0.51
ATOM   2560  HD2 TYR U 185       7.223  12.373  59.727  1.00  0.51
ATOM   2561  CE2 TYR U 185       6.255  11.463  58.038  1.00  0.51
ATOM   2562  HE2 TYR U 185       5.382  12.076  58.203  1.00  0.51
ATOM   2563  C   TYR U 185      10.373  12.789  58.941  1.00  0.51
ATOM   2564  O   TYR U 185      10.216  13.793  59.625  1.00  0.51
ATOM   2565  N   PHE U 186      10.183  12.754  57.635  1.00  0.46
ATOM   2566  HN  PHE U 186      10.470  12.001  57.047  1.00  0.46
ATOM   2567  CA  PHE U 186       9.631  13.908  56.871  1.00  0.46
ATOM   2568  HA  PHE U 186       9.164  14.631  57.523  1.00  0.46
ATOM   2569  CB  PHE U 186      10.863  14.733  56.213  1.00  0.46
ATOM   2570  HB1 PHE U 186      11.488  15.146  57.034  1.00  0.46
ATOM   2571  HB2 PHE U 186      11.529  14.159  55.534  1.00  0.46
ATOM   2572  CG  PHE U 186      10.524  15.912  55.394  1.00  0.46
ATOM   2573  CD1 PHE U 186       9.701  17.016  55.893  1.00  0.46
ATOM   2574  HD1 PHE U 186       9.266  16.914  56.876  1.00  0.46
ATOM   2575  CE1 PHE U 186       9.311  18.050  55.048  1.00  0.46
ATOM   2576  HE1 PHE U 186       8.529  18.687  55.435  1.00  0.46
ATOM   2577  CZ  PHE U 186       9.826  18.177  53.734  1.00  0.46
ATOM   2578  HZ  PHE U 186       9.510  18.885  52.982  1.00  0.46
ATOM   2579  CD2 PHE U 186      11.026  16.072  54.069  1.00  0.46
ATOM   2580  HD2 PHE U 186      11.762  15.322  53.820  1.00  0.46
ATOM   2581  CE2 PHE U 186      10.691  17.181  53.319  1.00  0.46
ATOM   2582  HE2 PHE U 186      11.122  17.227  52.329  1.00  0.46
ATOM   2583  C   PHE U 186       8.698  13.603  55.722  1.00  0.46
ATOM   2584  O   PHE U 186       8.985  12.752  54.880  1.00  0.46
ATOM   2585  N   LYS U 187       7.486  14.273  55.607  1.00  0.48
ATOM   2586  HN  LYS U 187       7.119  14.740  56.408  1.00  0.48
ATOM   2587  CA  LYS U 187       6.607  14.300  54.434  1.00  0.48
ATOM   2588  HA  LYS U 187       7.108  13.991  53.529  1.00  0.48
ATOM   2589  CB  LYS U 187       5.520  13.219  54.671  1.00  0.48
ATOM   2590  HB1 LYS U 187       6.018  12.226  54.701  1.00  0.48
ATOM   2591  HB2 LYS U 187       5.070  13.445  55.662  1.00  0.48
ATOM   2592  CG  LYS U 187       4.370  13.219  53.569  1.00  0.48
ATOM   2593  HG1 LYS U 187       3.724  14.122  53.606  1.00  0.48
ATOM   2594  HG2 LYS U 187       4.812  13.162  52.552  1.00  0.48
ATOM   2595  CD  LYS U 187       3.522  12.019  53.686  1.00  0.48
ATOM   2596  HD1 LYS U 187       4.256  11.202  53.518  1.00  0.48
ATOM   2597  HD2 LYS U 187       3.183  11.894  54.737  1.00  0.48
ATOM   2598  CE  LYS U 187       2.251  12.099  52.865  1.00  0.48
ATOM   2599  HE1 LYS U 187       1.501  11.306  53.069  1.00  0.48
ATOM   2600  HE2 LYS U 187       1.844  13.133  52.840  1.00  0.48
ATOM   2601  NZ  LYS U 187       2.704  11.967  51.457  1.00  0.48
ATOM   2602  HZ1 LYS U 187       1.901  12.123  50.815  1.00  0.48
ATOM   2603  HZ2 LYS U 187       3.444  12.622  51.133  1.00  0.48
ATOM   2604  HZ3 LYS U 187       3.094  11.031  51.225  1.00  0.48
ATOM   2605  C   LYS U 187       6.175  15.739  54.270  1.00  0.48
ATOM   2606  O   LYS U 187       6.226  16.595  55.194  1.00  0.48
ATOM   2607  N   GLY U 188       5.671  16.133  53.056  1.00  0.65
ATOM   2608  HN  GLY U 188       5.825  15.456  52.341  1.00  0.65
ATOM   2609  CA  GLY U 188       5.349  17.478  52.665  1.00  0.65
ATOM   2610  HA1 GLY U 188       6.111  18.200  52.921  1.00  0.65
ATOM   2611  HA2 GLY U 188       4.391  17.671  53.124  1.00  0.65
ATOM   2612  C   GLY U 188       5.233  17.655  51.166  1.00  0.65
ATOM   2613  O   GLY U 188       6.004  17.132  50.344  1.00  0.65
ATOM   2614  N   ASN U 189       4.177  18.411  50.774  1.00  0.49
ATOM   2615  HN  ASN U 189       3.479  18.782  51.381  1.00  0.49
ATOM   2616  CA  ASN U 189       3.887  18.573  49.339  1.00  0.49
ATOM   2617  HA  ASN U 189       4.257  17.753  48.742  1.00  0.49
ATOM   2618  CB  ASN U 189       2.341  18.649  49.144  1.00  0.49
ATOM   2619  HB1 ASN U 189       1.897  19.393  49.839  1.00  0.49
ATOM   2620  HB2 ASN U 189       2.090  18.891  48.089  1.00  0.49
ATOM   2621  CG  ASN U 189       1.743  17.236  49.278  1.00  0.49
ATOM   2622  OD1 ASN U 189       2.427  16.225  49.437  1.00  0.49
ATOM   2623  ND2 ASN U 189       0.414  17.143  49.119  1.00  0.49
ATOM   2624 HD21 ASN U 189       0.132  16.227  48.834  1.00  0.49
ATOM   2625 HD22 ASN U 189      -0.137  17.967  48.989  1.00  0.49
ATOM   2626  C   ASN U 189       4.542  19.819  48.765  1.00  0.49
ATOM   2627  O   ASN U 189       4.881  20.772  49.457  1.00  0.49
ATOM   2628  N   TRP U 190       4.751  19.775  47.446  1.00  0.52
ATOM   2629  HN  TRP U 190       4.349  19.063  46.875  1.00  0.52
ATOM   2630  CA  TRP U 190       5.550  20.791  46.706  1.00  0.52
ATOM   2631  HA  TRP U 190       6.474  20.968  47.236  1.00  0.52
ATOM   2632  CB  TRP U 190       5.750  20.273  45.301  1.00  0.52
ATOM   2633  HB1 TRP U 190       4.756  19.973  44.905  1.00  0.52
ATOM   2634  HB2 TRP U 190       6.122  21.173  44.765  1.00  0.52
ATOM   2635  CG  TRP U 190       6.687  19.089  44.935  1.00  0.52
ATOM   2636  CD1 TRP U 190       6.459  18.121  44.013  1.00  0.52
ATOM   2637  HD1 TRP U 190       5.598  18.072  43.362  1.00  0.52
ATOM   2638  NE1 TRP U 190       7.566  17.305  43.962  1.00  0.52
ATOM   2639  HE1 TRP U 190       7.578  16.373  43.672  1.00  0.52
ATOM   2640  CE2 TRP U 190       8.563  17.780  44.859  1.00  0.52
ATOM   2641  CD2 TRP U 190       8.014  18.890  45.505  1.00  0.52
ATOM   2642  CE3 TRP U 190       8.730  19.586  46.535  1.00  0.52
ATOM   2643  HE3 TRP U 190       8.352  20.479  47.011  1.00  0.52
ATOM   2644  CZ3 TRP U 190      10.031  19.094  46.791  1.00  0.52
ATOM   2645  HZ3 TRP U 190      10.634  19.550  47.562  1.00  0.52
ATOM   2646  CZ2 TRP U 190       9.834  17.409  45.123  1.00  0.52
ATOM   2647  HZ2 TRP U 190      10.206  16.613  44.496  1.00  0.52
ATOM   2648  CH2 TRP U 190      10.572  18.035  46.134  1.00  0.52
ATOM   2649  HH2 TRP U 190      11.569  17.676  46.342  1.00  0.52
ATOM   2650  C   TRP U 190       4.703  22.139  46.726  1.00  0.52
ATOM   2651  O   TRP U 190       3.458  22.180  46.882  1.00  0.52
ATOM   2652  N   LYS U 191       5.386  23.297  46.551  1.00  0.71
ATOM   2653  HN  LYS U 191       6.374  23.338  46.421  1.00  0.71
ATOM   2654  CA  LYS U 191       4.723  24.563  46.342  1.00  0.71
ATOM   2655  HA  LYS U 191       3.895  24.622  47.033  1.00  0.71
ATOM   2656  CB  LYS U 191       5.678  25.728  46.670  1.00  0.71
ATOM   2657  HB1 LYS U 191       5.991  25.666  47.734  1.00  0.71
ATOM   2658  HB2 LYS U 191       6.530  25.664  45.959  1.00  0.71
ATOM   2659  CG  LYS U 191       5.136  27.172  46.640  1.00  0.71
ATOM   2660  HG1 LYS U 191       4.891  27.480  45.601  1.00  0.71
ATOM   2661  HG2 LYS U 191       4.180  27.279  47.196  1.00  0.71
ATOM   2662  CD  LYS U 191       6.181  28.237  47.084  1.00  0.71
ATOM   2663  HD1 LYS U 191       7.194  28.083  46.655  1.00  0.71
ATOM   2664  HD2 LYS U 191       5.812  29.227  46.740  1.00  0.71
ATOM   2665  CE  LYS U 191       6.307  28.368  48.619  1.00  0.71
ATOM   2666  HE1 LYS U 191       6.482  27.366  49.067  1.00  0.71
ATOM   2667  HE2 LYS U 191       7.103  29.091  48.900  1.00  0.71
ATOM   2668  NZ  LYS U 191       5.001  28.838  49.187  1.00  0.71
ATOM   2669  HZ1 LYS U 191       4.625  29.695  48.733  1.00  0.71
ATOM   2670  HZ2 LYS U 191       4.258  28.111  49.192  1.00  0.71
ATOM   2671  HZ3 LYS U 191       5.103  29.100  50.189  1.00  0.71
ATOM   2672  C   LYS U 191       4.090  24.686  44.992  1.00  0.71
ATOM   2673  O   LYS U 191       2.889  25.043  44.919  1.00  0.71
ATOM   2674  N   SER U 192       4.803  24.404  43.861  1.00  0.93
ATOM   2675  HN  SER U 192       5.758  24.129  43.787  1.00  0.93
ATOM   2676  CA  SER U 192       4.183  24.262  42.567  1.00  0.93
ATOM   2677  HA  SER U 192       3.160  24.582  42.699  1.00  0.93
ATOM   2678  CB  SER U 192       4.878  25.116  41.508  1.00  0.93
ATOM   2679  HB1 SER U 192       4.860  26.193  41.781  1.00  0.93
ATOM   2680  HB2 SER U 192       5.921  24.742  41.421  1.00  0.93
ATOM   2681  OG  SER U 192       4.211  24.866  40.234  1.00  0.93
ATOM   2682  HG1 SER U 192       4.773  25.456  39.727  1.00  0.93
ATOM   2683  C   SER U 192       4.246  22.833  42.214  1.00  0.93
ATOM   2684  O   SER U 192       5.379  22.224  42.077  1.00  0.93
ATOM   2685  N   GLN U 193       3.123  22.144  42.034  1.00  0.75
ATOM   2686  HN  GLN U 193       2.251  22.583  41.829  1.00  0.75
ATOM   2687  CA  GLN U 193       3.216  20.706  42.042  1.00  0.75
ATOM   2688  HA  GLN U 193       4.132  20.363  42.500  1.00  0.75
ATOM   2689  CB  GLN U 193       2.116  20.161  42.932  1.00  0.75
ATOM   2690  HB1 GLN U 193       1.277  19.822  42.287  1.00  0.75
ATOM   2691  HB2 GLN U 193       2.479  19.220  43.398  1.00  0.75
ATOM   2692  CG  GLN U 193       1.533  21.120  44.040  1.00  0.75
ATOM   2693  HG1 GLN U 193       2.227  21.368  44.871  1.00  0.75
ATOM   2694  HG2 GLN U 193       1.091  22.007  43.539  1.00  0.75
ATOM   2695  CD  GLN U 193       0.342  20.436  44.807  1.00  0.75
ATOM   2696  OE1 GLN U 193      -0.851  20.799  44.625  1.00  0.75
ATOM   2697  NE2 GLN U 193       0.694  19.443  45.648  1.00  0.75
ATOM   2698 HE21 GLN U 193       0.002  18.920  46.146  1.00  0.75
ATOM   2699 HE22 GLN U 193       1.678  19.276  45.700  1.00  0.75
ATOM   2700  C   GLN U 193       3.247  20.121  40.540  1.00  0.75
ATOM   2701  O   GLN U 193       3.292  20.868  39.533  1.00  0.75
ATOM   2702  N   PHE U 194       3.264  18.789  40.452  1.00  0.74
ATOM   2703  HN  PHE U 194       3.220  18.195  41.251  1.00  0.74
ATOM   2704  CA  PHE U 194       3.300  18.157  39.120  1.00  0.74
ATOM   2705  HA  PHE U 194       3.249  18.914  38.351  1.00  0.74
ATOM   2706  CB  PHE U 194       4.645  17.331  39.065  1.00  0.74
ATOM   2707  HB1 PHE U 194       4.702  16.657  39.946  1.00  0.74
ATOM   2708  HB2 PHE U 194       4.582  16.610  38.222  1.00  0.74
ATOM   2709  CG  PHE U 194       5.860  18.225  38.961  1.00  0.74
ATOM   2710  CD1 PHE U 194       6.282  18.776  37.738  1.00  0.74
ATOM   2711  HD1 PHE U 194       5.670  18.581  36.870  1.00  0.74
ATOM   2712  CE1 PHE U 194       7.514  19.337  37.636  1.00  0.74
ATOM   2713  HE1 PHE U 194       7.973  19.654  36.711  1.00  0.74
ATOM   2714  CZ  PHE U 194       8.310  19.445  38.752  1.00  0.74
ATOM   2715  HZ  PHE U 194       9.279  19.919  38.696  1.00  0.74
ATOM   2716  CD2 PHE U 194       6.568  18.527  40.125  1.00  0.74
ATOM   2717  HD2 PHE U 194       6.312  18.148  41.104  1.00  0.74
ATOM   2718  CE2 PHE U 194       7.805  19.108  40.019  1.00  0.74
ATOM   2719  HE2 PHE U 194       8.430  19.252  40.888  1.00  0.74
ATOM   2720  C   PHE U 194       2.081  17.285  39.014  1.00  0.74
ATOM   2721  O   PHE U 194       1.425  16.999  40.018  1.00  0.74
ATOM   2722  N   ARG U 195       1.616  16.855  37.839  1.00  0.99
ATOM   2723  HN  ARG U 195       2.082  17.119  36.998  1.00  0.99
ATOM   2724  CA  ARG U 195       0.534  15.864  37.685  1.00  0.99
ATOM   2725  HA  ARG U 195       0.299  15.491  38.671  1.00  0.99
ATOM   2726  CB  ARG U 195      -0.785  16.515  37.093  1.00  0.99
ATOM   2727  HB1 ARG U 195      -0.764  16.639  35.989  1.00  0.99
ATOM   2728  HB2 ARG U 195      -1.664  15.850  37.226  1.00  0.99
ATOM   2729  CG  ARG U 195      -1.284  17.826  37.661  1.00  0.99
ATOM   2730  HG1 ARG U 195      -1.145  17.731  38.759  1.00  0.99
ATOM   2731  HG2 ARG U 195      -0.670  18.613  37.174  1.00  0.99
ATOM   2732  CD  ARG U 195      -2.725  18.072  37.519  1.00  0.99
ATOM   2733  HD1 ARG U 195      -3.421  17.235  37.739  1.00  0.99
ATOM   2734  HD2 ARG U 195      -3.052  18.898  38.187  1.00  0.99
ATOM   2735  NE  ARG U 195      -2.949  18.458  36.147  1.00  0.99
ATOM   2736  HE  ARG U 195      -2.305  18.069  35.489  1.00  0.99
ATOM   2737  CZ  ARG U 195      -3.381  19.659  35.725  1.00  0.99
ATOM   2738  NH1 ARG U 195      -3.919  20.569  36.535  1.00  0.99
ATOM   2739 HH11 ARG U 195      -4.177  21.466  36.175  1.00  0.99
ATOM   2740 HH12 ARG U 195      -4.223  20.319  37.454  1.00  0.99
ATOM   2741  NH2 ARG U 195      -3.338  19.959  34.396  1.00  0.99
ATOM   2742 HH21 ARG U 195      -3.287  20.946  34.246  1.00  0.99
ATOM   2743 HH22 ARG U 195      -2.877  19.337  33.764  1.00  0.99
ATOM   2744  C   ARG U 195       1.030  14.740  36.725  1.00  0.99
ATOM   2745  O   ARG U 195       2.178  14.794  36.258  1.00  0.99
ATOM   2746  N   PRO U 196       0.217  13.657  36.433  1.00  1.21
ATOM   2747  CD  PRO U 196      -0.839  13.287  37.351  1.00  1.21
ATOM   2748  HD1 PRO U 196      -0.528  13.560  38.382  1.00  1.21
ATOM   2749  HD2 PRO U 196      -1.789  13.779  37.051  1.00  1.21
ATOM   2750  CA  PRO U 196       0.828  12.523  35.750  1.00  1.21
ATOM   2751  HA  PRO U 196       1.776  12.222  36.171  1.00  1.21
ATOM   2752  CB  PRO U 196      -0.361  11.539  35.730  1.00  1.21
ATOM   2753  HB1 PRO U 196       0.007  10.498  35.602  1.00  1.21
ATOM   2754  HB2 PRO U 196      -1.012  11.885  34.899  1.00  1.21
ATOM   2755  CG  PRO U 196      -0.980  11.784  37.190  1.00  1.21
ATOM   2756  HG1 PRO U 196      -1.963  11.268  37.151  1.00  1.21
ATOM   2757  HG2 PRO U 196      -0.383  11.292  37.989  1.00  1.21
ATOM   2758  C   PRO U 196       1.246  12.824  34.267  1.00  1.21
ATOM   2759  O   PRO U 196       1.958  12.116  33.669  1.00  1.21
ATOM   2760  N   GLU U 197       0.788  13.970  33.843  1.00  1.27
ATOM   2761  HN  GLU U 197       0.134  14.479  34.397  1.00  1.27
ATOM   2762  CA  GLU U 197       1.099  14.604  32.598  1.00  1.27
ATOM   2763  HA  GLU U 197       1.112  13.847  31.828  1.00  1.27
ATOM   2764  CB  GLU U 197       0.015  15.742  32.366  1.00  1.27
ATOM   2765  HB1 GLU U 197       0.226  15.970  31.300  1.00  1.27
ATOM   2766  HB2 GLU U 197      -1.018  15.378  32.548  1.00  1.27
ATOM   2767  CG  GLU U 197       0.240  16.986  33.151  1.00  1.27
ATOM   2768  HG1 GLU U 197       0.236  16.789  34.245  1.00  1.27
ATOM   2769  HG2 GLU U 197       1.161  17.589  33.004  1.00  1.27
ATOM   2770  CD  GLU U 197      -0.834  18.038  32.931  1.00  1.27
ATOM   2771  OE1 GLU U 197      -1.935  17.868  33.529  1.00  1.27
ATOM   2772  OE2 GLU U 197      -0.584  19.135  32.290  1.00  1.27
ATOM   2773  C   GLU U 197       2.452  15.278  32.474  1.00  1.27
ATOM   2774  O   GLU U 197       3.064  15.339  31.384  1.00  1.27
ATOM   2775  N   ASN U 198       3.054  15.662  33.607  1.00  0.91
ATOM   2776  HN  ASN U 198       2.524  15.646  34.451  1.00  0.91
ATOM   2777  CA  ASN U 198       4.297  16.298  33.830  1.00  0.91
ATOM   2778  HA  ASN U 198       4.626  16.898  32.995  1.00  0.91
ATOM   2779  CB  ASN U 198       4.309  16.930  35.209  1.00  0.91
ATOM   2780  HB1 ASN U 198       4.180  16.148  35.987  1.00  0.91
ATOM   2781  HB2 ASN U 198       5.349  17.308  35.308  1.00  0.91
ATOM   2782  CG  ASN U 198       3.399  18.144  35.190  1.00  0.91
ATOM   2783  OD1 ASN U 198       2.181  18.160  35.484  1.00  0.91
ATOM   2784  ND2 ASN U 198       4.124  19.273  34.938  1.00  0.91
ATOM   2785 HD21 ASN U 198       3.633  20.130  34.786  1.00  0.91
ATOM   2786 HD22 ASN U 198       5.113  19.334  34.803  1.00  0.91
ATOM   2787  C   ASN U 198       5.505  15.395  33.776  1.00  0.91
ATOM   2788  O   ASN U 198       6.618  15.902  33.510  1.00  0.91
ATOM   2789  N   THR U 199       5.285  14.092  33.861  1.00  0.72
ATOM   2790  HN  THR U 199       4.364  13.743  34.018  1.00  0.72
ATOM   2791  CA  THR U 199       6.349  13.041  34.003  1.00  0.72
ATOM   2792  HA  THR U 199       7.257  13.496  34.372  1.00  0.72
ATOM   2793  CB  THR U 199       6.084  11.953  35.039  1.00  0.72
ATOM   2794  HB  THR U 199       5.150  11.396  34.810  1.00  0.72
ATOM   2795  OG1 THR U 199       5.960  12.521  36.320  1.00  0.72
ATOM   2796  HG1 THR U 199       5.535  11.913  36.929  1.00  0.72
ATOM   2797  CG2 THR U 199       7.381  11.104  35.191  1.00  0.72
ATOM   2798 HG21 THR U 199       8.264  11.776  35.153  1.00  0.72
ATOM   2799 HG22 THR U 199       7.456  10.543  36.148  1.00  0.72
ATOM   2800 HG23 THR U 199       7.627  10.363  34.400  1.00  0.72
ATOM   2801  C   THR U 199       6.732  12.479  32.648  1.00  0.72
ATOM   2802  O   THR U 199       6.122  11.595  32.019  1.00  0.72
ATOM   2803  N   ARG U 200       7.824  12.981  32.116  1.00  0.88
ATOM   2804  HN  ARG U 200       8.383  13.644  32.607  1.00  0.88
ATOM   2805  CA  ARG U 200       8.219  12.664  30.686  1.00  0.88
ATOM   2806  HA  ARG U 200       7.551  11.908  30.300  1.00  0.88
ATOM   2807  CB  ARG U 200       8.299  13.940  29.851  1.00  0.88
ATOM   2808  HB1 ARG U 200       9.170  14.497  30.256  1.00  0.88
ATOM   2809  HB2 ARG U 200       8.380  13.635  28.786  1.00  0.88
ATOM   2810  CG  ARG U 200       7.127  14.943  29.910  1.00  0.88
ATOM   2811  HG1 ARG U 200       6.204  14.406  29.604  1.00  0.88
ATOM   2812  HG2 ARG U 200       6.984  15.373  30.925  1.00  0.88
ATOM   2813  CD  ARG U 200       7.362  16.104  28.914  1.00  0.88
ATOM   2814  HD1 ARG U 200       8.320  16.650  29.046  1.00  0.88
ATOM   2815  HD2 ARG U 200       7.303  15.682  27.887  1.00  0.88
ATOM   2816  NE  ARG U 200       6.233  17.031  29.141  1.00  0.88
ATOM   2817  HE  ARG U 200       5.753  16.991  30.017  1.00  0.88
ATOM   2818  CZ  ARG U 200       5.522  17.482  28.079  1.00  0.88
ATOM   2819  NH1 ARG U 200       6.000  17.684  26.893  1.00  0.88
ATOM   2820 HH11 ARG U 200       5.344  17.968  26.194  1.00  0.88
ATOM   2821 HH12 ARG U 200       6.992  17.618  26.778  1.00  0.88
ATOM   2822  NH2 ARG U 200       4.324  18.028  28.301  1.00  0.88
ATOM   2823 HH21 ARG U 200       3.895  18.568  27.577  1.00  0.88
ATOM   2824 HH22 ARG U 200       4.043  18.227  29.240  1.00  0.88
ATOM   2825  C   ARG U 200       9.587  11.984  30.736  1.00  0.88
ATOM   2826  O   ARG U 200      10.236  11.866  31.795  1.00  0.88
ATOM   2827  N   THR U 201      10.051  11.444  29.627  1.00  0.94
ATOM   2828  HN  THR U 201       9.497  11.481  28.799  1.00  0.94
ATOM   2829  CA  THR U 201      11.232  10.614  29.554  1.00  0.94
ATOM   2830  HA  THR U 201      11.791  10.642  30.478  1.00  0.94
ATOM   2831  CB  THR U 201      10.947   9.151  29.146  1.00  0.94
ATOM   2832  HB  THR U 201      10.320   9.143  28.228  1.00  0.94
ATOM   2833  OG1 THR U 201      10.209   8.629  30.318  1.00  0.94
ATOM   2834  HG1 THR U 201       9.830   7.761  30.162  1.00  0.94
ATOM   2835  CG2 THR U 201      12.163   8.193  28.883  1.00  0.94
ATOM   2836 HG21 THR U 201      12.907   8.464  29.662  1.00  0.94
ATOM   2837 HG22 THR U 201      11.972   7.111  29.053  1.00  0.94
ATOM   2838 HG23 THR U 201      12.630   8.405  27.898  1.00  0.94
ATOM   2839  C   THR U 201      12.185  11.145  28.506  1.00  0.94
ATOM   2840  O   THR U 201      11.835  11.362  27.308  1.00  0.94
ATOM   2841  N   PHE U 202      13.348  11.520  28.911  1.00  1.01
ATOM   2842  HN  PHE U 202      13.608  11.281  29.843  1.00  1.01
ATOM   2843  CA  PHE U 202      14.329  12.208  28.099  1.00  1.01
ATOM   2844  HA  PHE U 202      13.919  12.339  27.109  1.00  1.01
ATOM   2845  CB  PHE U 202      14.901  13.417  28.877  1.00  1.01
ATOM   2846  HB1 PHE U 202      15.234  13.001  29.852  1.00  1.01
ATOM   2847  HB2 PHE U 202      15.791  13.950  28.480  1.00  1.01
ATOM   2848  CG  PHE U 202      13.860  14.529  28.899  1.00  1.01
ATOM   2849  CD1 PHE U 202      13.739  15.515  27.816  1.00  1.01
ATOM   2850  HD1 PHE U 202      14.594  15.706  27.185  1.00  1.01
ATOM   2851  CE1 PHE U 202      12.718  16.379  27.878  1.00  1.01
ATOM   2852  HE1 PHE U 202      12.682  17.204  27.182  1.00  1.01
ATOM   2853  CZ  PHE U 202      11.671  16.255  28.852  1.00  1.01
ATOM   2854  HZ  PHE U 202      10.889  16.996  28.785  1.00  1.01
ATOM   2855  CD2 PHE U 202      12.822  14.467  29.844  1.00  1.01
ATOM   2856  HD2 PHE U 202      12.916  13.678  30.576  1.00  1.01
ATOM   2857  CE2 PHE U 202      11.796  15.410  29.928  1.00  1.01
ATOM   2858  HE2 PHE U 202      11.213  15.444  30.836  1.00  1.01
ATOM   2859  C   PHE U 202      15.530  11.252  27.911  1.00  1.01
ATOM   2860  O   PHE U 202      15.816  10.355  28.655  1.00  1.01
ATOM   2861  N   SER U 203      16.227  11.453  26.814  1.00  1.24
ATOM   2862  HN  SER U 203      16.033  12.226  26.215  1.00  1.24
ATOM   2863  CA  SER U 203      17.236  10.602  26.234  1.00  1.24
ATOM   2864  HA  SER U 203      17.154   9.655  26.746  1.00  1.24
ATOM   2865  CB  SER U 203      17.045  10.524  24.703  1.00  1.24
ATOM   2866  HB1 SER U 203      17.729   9.844  24.151  1.00  1.24
ATOM   2867  HB2 SER U 203      16.017  10.124  24.575  1.00  1.24
ATOM   2868  OG  SER U 203      17.123  11.822  24.008  1.00  1.24
ATOM   2869  HG1 SER U 203      17.107  11.655  23.063  1.00  1.24
ATOM   2870  C   SER U 203      18.627  11.163  26.595  1.00  1.24
ATOM   2871  O   SER U 203      18.935  12.289  26.100  1.00  1.24
ATOM   2872  N   PHE U 204      19.570  10.469  27.306  1.00  1.33
ATOM   2873  HN  PHE U 204      19.360   9.530  27.568  1.00  1.33
ATOM   2874  CA  PHE U 204      20.905  10.913  27.618  1.00  1.33
ATOM   2875  HA  PHE U 204      21.085  11.826  27.069  1.00  1.33
ATOM   2876  CB  PHE U 204      21.096  11.301  29.106  1.00  1.33
ATOM   2877  HB1 PHE U 204      20.605  10.474  29.664  1.00  1.33
ATOM   2878  HB2 PHE U 204      22.158  11.338  29.428  1.00  1.33
ATOM   2879  CG  PHE U 204      20.426  12.601  29.478  1.00  1.33
ATOM   2880  CD1 PHE U 204      21.263  13.699  29.639  1.00  1.33
ATOM   2881  HD1 PHE U 204      22.333  13.637  29.501  1.00  1.33
ATOM   2882  CE1 PHE U 204      20.779  14.958  30.032  1.00  1.33
ATOM   2883  HE1 PHE U 204      21.394  15.845  30.088  1.00  1.33
ATOM   2884  CZ  PHE U 204      19.406  15.068  30.312  1.00  1.33
ATOM   2885  HZ  PHE U 204      18.945  16.012  30.562  1.00  1.33
ATOM   2886  CD2 PHE U 204      19.041  12.778  29.914  1.00  1.33
ATOM   2887  HD2 PHE U 204      18.458  11.869  29.925  1.00  1.33
ATOM   2888  CE2 PHE U 204      18.553  13.997  30.250  1.00  1.33
ATOM   2889  HE2 PHE U 204      17.506  14.262  30.262  1.00  1.33
ATOM   2890  C   PHE U 204      21.965   9.897  27.181  1.00  1.33
ATOM   2891  O   PHE U 204      21.904   8.749  27.568  1.00  1.33
ATOM   2892  N   THR U 205      22.920  10.275  26.276  1.00  1.71
ATOM   2893  HN  THR U 205      22.946  11.191  25.885  1.00  1.71
ATOM   2894  CA  THR U 205      24.044   9.394  25.912  1.00  1.71
ATOM   2895  HA  THR U 205      23.790   8.371  26.147  1.00  1.71
ATOM   2896  CB  THR U 205      24.428   9.562  24.425  1.00  1.71
ATOM   2897  HB  THR U 205      24.621  10.625  24.168  1.00  1.71
ATOM   2898  OG1 THR U 205      23.386   9.111  23.531  1.00  1.71
ATOM   2899  HG1 THR U 205      22.762   9.812  23.734  1.00  1.71
ATOM   2900  CG2 THR U 205      25.699   8.668  24.064  1.00  1.71
ATOM   2901 HG21 THR U 205      26.581   9.036  24.631  1.00  1.71
ATOM   2902 HG22 THR U 205      25.353   7.620  24.192  1.00  1.71
ATOM   2903 HG23 THR U 205      25.896   8.749  22.973  1.00  1.71
ATOM   2904  C   THR U 205      25.171   9.739  26.795  1.00  1.71
ATOM   2905  O   THR U 205      25.577  10.914  26.930  1.00  1.71
ATOM   2906  N   LYS U 206      25.848   8.748  27.391  1.00  1.82
ATOM   2907  HN  LYS U 206      25.634   7.799  27.174  1.00  1.82
ATOM   2908  CA  LYS U 206      26.774   8.864  28.430  1.00  1.82
ATOM   2909  HA  LYS U 206      26.390   9.465  29.241  1.00  1.82
ATOM   2910  CB  LYS U 206      26.846   7.507  28.990  1.00  1.82
ATOM   2911  HB1 LYS U 206      27.243   6.775  28.254  1.00  1.82
ATOM   2912  HB2 LYS U 206      27.528   7.589  29.863  1.00  1.82
ATOM   2913  CG  LYS U 206      25.422   6.977  29.333  1.00  1.82
ATOM   2914  HG1 LYS U 206      24.795   7.700  29.897  1.00  1.82
ATOM   2915  HG2 LYS U 206      24.963   6.789  28.338  1.00  1.82
ATOM   2916  CD  LYS U 206      25.462   5.685  30.226  1.00  1.82
ATOM   2917  HD1 LYS U 206      24.441   5.577  30.651  1.00  1.82
ATOM   2918  HD2 LYS U 206      25.735   4.805  29.606  1.00  1.82
ATOM   2919  CE  LYS U 206      26.421   5.690  31.475  1.00  1.82
ATOM   2920  HE1 LYS U 206      27.457   5.493  31.125  1.00  1.82
ATOM   2921  HE2 LYS U 206      26.270   6.557  32.154  1.00  1.82
ATOM   2922  NZ  LYS U 206      26.092   4.582  32.437  1.00  1.82
ATOM   2923  HZ1 LYS U 206      26.115   3.630  32.020  1.00  1.82
ATOM   2924  HZ2 LYS U 206      26.882   4.609  33.114  1.00  1.82
ATOM   2925  HZ3 LYS U 206      25.121   4.747  32.770  1.00  1.82
ATOM   2926  C   LYS U 206      28.151   9.414  28.009  1.00  1.82
ATOM   2927  O   LYS U 206      28.268  10.601  27.814  1.00  1.82
ATOM   2928  N   ASP U 207      29.179   8.542  27.898  1.00  2.23
ATOM   2929  HN  ASP U 207      29.062   7.552  27.880  1.00  2.23
ATOM   2930  CA  ASP U 207      30.531   9.016  27.598  1.00  2.23
ATOM   2931  HA  ASP U 207      30.536  10.093  27.670  1.00  2.23
ATOM   2932  CB  ASP U 207      31.583   8.436  28.557  1.00  2.23
ATOM   2933  HB1 ASP U 207      31.545   7.331  28.458  1.00  2.23
ATOM   2934  HB2 ASP U 207      32.625   8.657  28.240  1.00  2.23
ATOM   2935  CG  ASP U 207      31.246   8.885  30.021  1.00  2.23
ATOM   2936  OD1 ASP U 207      31.407  10.101  30.324  1.00  2.23
ATOM   2937  OD2 ASP U 207      30.818   7.942  30.734  1.00  2.23
ATOM   2938  C   ASP U 207      30.788   8.615  26.148  1.00  2.23
ATOM   2939  O   ASP U 207      30.960   9.445  25.215  1.00  2.23
ATOM   2940  N   ASP U 208      30.888   7.354  25.895  1.00  2.55
ATOM   2941  HN  ASP U 208      31.078   6.696  26.620  1.00  2.55
ATOM   2942  CA  ASP U 208      31.075   6.766  24.538  1.00  2.55
ATOM   2943  HA  ASP U 208      31.681   7.490  24.015  1.00  2.55
ATOM   2944  CB  ASP U 208      31.898   5.477  24.647  1.00  2.55
ATOM   2945  HB1 ASP U 208      31.991   5.023  23.637  1.00  2.55
ATOM   2946  HB2 ASP U 208      32.930   5.740  24.963  1.00  2.55
ATOM   2947  CG  ASP U 208      31.496   4.476  25.665  1.00  2.55
ATOM   2948  OD1 ASP U 208      31.428   4.836  26.908  1.00  2.55
ATOM   2949  OD2 ASP U 208      31.143   3.310  25.305  1.00  2.55
ATOM   2950  C   ASP U 208      29.767   6.729  23.777  1.00  2.55
ATOM   2951  O   ASP U 208      29.219   7.770  23.335  1.00  2.55
ATOM   2952  N   GLU U 209      29.131   5.533  23.564  1.00  2.41
ATOM   2953  HN  GLU U 209      29.455   4.791  24.146  1.00  2.41
ATOM   2954  CA  GLU U 209      28.117   5.254  22.644  1.00  2.41
ATOM   2955  HA  GLU U 209      28.031   6.135  22.025  1.00  2.41
ATOM   2956  CB  GLU U 209      28.489   4.097  21.726  1.00  2.41
ATOM   2957  HB1 GLU U 209      27.742   4.021  20.908  1.00  2.41
ATOM   2958  HB2 GLU U 209      29.423   4.466  21.249  1.00  2.41
ATOM   2959  CG  GLU U 209      28.876   2.749  22.441  1.00  2.41
ATOM   2960  HG1 GLU U 209      29.715   3.009  23.121  1.00  2.41
ATOM   2961  HG2 GLU U 209      28.020   2.502  23.105  1.00  2.41
ATOM   2962  CD  GLU U 209      29.206   1.619  21.512  1.00  2.41
ATOM   2963  OE1 GLU U 209      30.249   0.922  21.744  1.00  2.41
ATOM   2964  OE2 GLU U 209      28.496   1.326  20.520  1.00  2.41
ATOM   2965  C   GLU U 209      26.733   5.107  23.298  1.00  2.41
ATOM   2966  O   GLU U 209      25.738   5.605  22.732  1.00  2.41
ATOM   2967  N   SER U 210      26.504   4.436  24.410  1.00  1.99
ATOM   2968  HN  SER U 210      27.127   3.923  24.995  1.00  1.99
ATOM   2969  CA  SER U 210      25.161   4.044  24.791  1.00  1.99
ATOM   2970  HA  SER U 210      24.807   3.516  23.918  1.00  1.99
ATOM   2971  CB  SER U 210      25.198   3.067  26.015  1.00  1.99
ATOM   2972  HB1 SER U 210      26.002   2.352  25.737  1.00  1.99
ATOM   2973  HB2 SER U 210      25.480   3.535  26.983  1.00  1.99
ATOM   2974  OG  SER U 210      24.007   2.241  26.189  1.00  1.99
ATOM   2975  HG1 SER U 210      24.270   1.615  26.869  1.00  1.99
ATOM   2976  C   SER U 210      24.142   5.155  25.125  1.00  1.99
ATOM   2977  O   SER U 210      24.404   6.021  25.970  1.00  1.99
ATOM   2978  N   GLU U 211      22.932   5.259  24.467  1.00  1.62
ATOM   2979  HN  GLU U 211      22.801   4.752  23.619  1.00  1.62
ATOM   2980  CA  GLU U 211      21.893   6.215  24.820  1.00  1.62
ATOM   2981  HA  GLU U 211      22.257   7.149  25.220  1.00  1.62
ATOM   2982  CB  GLU U 211      21.021   6.563  23.532  1.00  1.62
ATOM   2983  HB1 GLU U 211      21.765   6.945  22.801  1.00  1.62
ATOM   2984  HB2 GLU U 211      20.484   5.657  23.177  1.00  1.62
ATOM   2985  CG  GLU U 211      19.937   7.635  23.838  1.00  1.62
ATOM   2986  HG1 GLU U 211      19.207   7.355  24.627  1.00  1.62
ATOM   2987  HG2 GLU U 211      20.521   8.517  24.180  1.00  1.62
ATOM   2988  CD  GLU U 211      19.134   8.165  22.670  1.00  1.62
ATOM   2989  OE1 GLU U 211      19.637   9.171  22.113  1.00  1.62
ATOM   2990  OE2 GLU U 211      18.002   7.727  22.408  1.00  1.62
ATOM   2991  C   GLU U 211      21.000   5.615  25.912  1.00  1.62
ATOM   2992  O   GLU U 211      20.486   4.518  25.719  1.00  1.62
ATOM   2993  N   VAL U 212      20.723   6.301  27.045  1.00  1.24
ATOM   2994  HN  VAL U 212      21.015   7.209  27.334  1.00  1.24
ATOM   2995  CA  VAL U 212      19.761   5.697  27.994  1.00  1.24
ATOM   2996  HA  VAL U 212      19.440   4.708  27.704  1.00  1.24
ATOM   2997  CB  VAL U 212      20.365   5.512  29.325  1.00  1.24
ATOM   2998  HB  VAL U 212      19.720   5.022  30.086  1.00  1.24
ATOM   2999  CG1 VAL U 212      21.529   4.567  29.158  1.00  1.24
ATOM   3000 HG11 VAL U 212      21.221   3.582  28.745  1.00  1.24
ATOM   3001 HG12 VAL U 212      22.353   4.861  28.472  1.00  1.24
ATOM   3002 HG13 VAL U 212      21.966   4.372  30.160  1.00  1.24
ATOM   3003  CG2 VAL U 212      20.840   6.792  30.057  1.00  1.24
ATOM   3004 HG21 VAL U 212      21.635   7.318  29.486  1.00  1.24
ATOM   3005 HG22 VAL U 212      20.045   7.517  30.335  1.00  1.24
ATOM   3006 HG23 VAL U 212      21.265   6.419  31.014  1.00  1.24
ATOM   3007  C   VAL U 212      18.556   6.558  28.051  1.00  1.24
ATOM   3008  O   VAL U 212      18.533   7.724  27.570  1.00  1.24
ATOM   3009  N   GLN U 213      17.529   6.154  28.789  1.00  1.02
ATOM   3010  HN  GLN U 213      17.548   5.378  29.415  1.00  1.02
ATOM   3011  CA  GLN U 213      16.247   6.861  28.871  1.00  1.02
ATOM   3012  HA  GLN U 213      16.321   7.824  28.387  1.00  1.02
ATOM   3013  CB  GLN U 213      15.073   5.968  28.365  1.00  1.02
ATOM   3014  HB1 GLN U 213      15.282   5.015  28.898  1.00  1.02
ATOM   3015  HB2 GLN U 213      14.082   6.448  28.511  1.00  1.02
ATOM   3016  CG  GLN U 213      15.115   5.525  26.839  1.00  1.02
ATOM   3017  HG1 GLN U 213      15.996   4.901  26.577  1.00  1.02
ATOM   3018  HG2 GLN U 213      14.289   4.813  26.630  1.00  1.02
ATOM   3019  CD  GLN U 213      15.015   6.683  25.894  1.00  1.02
ATOM   3020  OE1 GLN U 213      14.100   7.540  25.986  1.00  1.02
ATOM   3021  NE2 GLN U 213      15.992   6.840  24.906  1.00  1.02
ATOM   3022 HE21 GLN U 213      15.789   7.496  24.180  1.00  1.02
ATOM   3023 HE22 GLN U 213      16.751   6.200  24.785  1.00  1.02
ATOM   3024  C   GLN U 213      15.976   7.165  30.367  1.00  1.02
ATOM   3025  O   GLN U 213      15.807   6.270  31.150  1.00  1.02
ATOM   3026  N   ILE U 214      16.091   8.421  30.753  1.00  0.74
ATOM   3027  HN  ILE U 214      16.160   9.120  30.045  1.00  0.74
ATOM   3028  CA  ILE U 214      16.057   8.984  32.125  1.00  0.74
ATOM   3029  HA  ILE U 214      16.175   8.193  32.851  1.00  0.74
ATOM   3030  CB  ILE U 214      17.194   9.922  32.466  1.00  0.74
ATOM   3031  HB  ILE U 214      17.187  10.829  31.824  1.00  0.74
ATOM   3032  CG2 ILE U 214      17.082  10.350  33.901  1.00  0.74
ATOM   3033 HG21 ILE U 214      16.202  11.009  34.060  1.00  0.74
ATOM   3034 HG22 ILE U 214      16.891   9.495  34.584  1.00  0.74
ATOM   3035 HG23 ILE U 214      18.003  10.788  34.342  1.00  0.74
ATOM   3036  CG1 ILE U 214      18.559   9.295  32.231  1.00  0.74
ATOM   3037 HG11 ILE U 214      18.667   8.368  32.834  1.00  0.74
ATOM   3038 HG12 ILE U 214      18.687   9.022  31.161  1.00  0.74
ATOM   3039  CD  ILE U 214      19.820  10.152  32.534  1.00  0.74
ATOM   3040  HD1 ILE U 214      19.862  10.850  33.397  1.00  0.74
ATOM   3041  HD2 ILE U 214      20.667   9.455  32.711  1.00  0.74
ATOM   3042  HD3 ILE U 214      20.194  10.689  31.636  1.00  0.74
ATOM   3043  C   ILE U 214      14.622   9.575  32.287  1.00  0.74
ATOM   3044  O   ILE U 214      14.239  10.410  31.425  1.00  0.74
ATOM   3045  N   PRO U 215      13.777   9.354  33.340  1.00  0.68
ATOM   3046  CD  PRO U 215      13.914   8.192  34.278  1.00  0.68
ATOM   3047  HD1 PRO U 215      13.582   7.244  33.802  1.00  0.68
ATOM   3048  HD2 PRO U 215      14.846   7.998  34.851  1.00  0.68
ATOM   3049  CA  PRO U 215      12.626  10.217  33.589  1.00  0.68
ATOM   3050  HA  PRO U 215      12.141  10.483  32.661  1.00  0.68
ATOM   3051  CB  PRO U 215      11.831   9.244  34.483  1.00  0.68
ATOM   3052  HB1 PRO U 215      11.309   8.505  33.837  1.00  0.68
ATOM   3053  HB2 PRO U 215      11.049   9.811  35.033  1.00  0.68
ATOM   3054  CG  PRO U 215      12.823   8.506  35.330  1.00  0.68
ATOM   3055  HG1 PRO U 215      12.567   7.540  35.815  1.00  0.68
ATOM   3056  HG2 PRO U 215      13.133   9.140  36.188  1.00  0.68
ATOM   3057  C   PRO U 215      12.938  11.452  34.266  1.00  0.68
ATOM   3058  O   PRO U 215      13.786  11.569  35.115  1.00  0.68
ATOM   3059  N   MET U 216      12.190  12.583  33.846  1.00  0.65
ATOM   3060  HN  MET U 216      11.390  12.428  33.271  1.00  0.65
ATOM   3061  CA  MET U 216      12.221  13.918  34.434  1.00  0.65
ATOM   3062  HA  MET U 216      12.609  13.815  35.437  1.00  0.65
ATOM   3063  CB  MET U 216      12.923  14.971  33.604  1.00  0.65
ATOM   3064  HB1 MET U 216      12.296  15.097  32.695  1.00  0.65
ATOM   3065  HB2 MET U 216      12.971  15.903  34.207  1.00  0.65
ATOM   3066  CG  MET U 216      14.365  14.640  33.127  1.00  0.65
ATOM   3067  HG1 MET U 216      14.375  13.597  32.744  1.00  0.65
ATOM   3068  HG2 MET U 216      14.588  15.205  32.197  1.00  0.65
ATOM   3069  SD  MET U 216      15.762  14.922  34.395  1.00  0.65
ATOM   3070  CE  MET U 216      16.941  15.745  33.286  1.00  0.65
ATOM   3071  HE1 MET U 216      16.402  16.239  32.449  1.00  0.65
ATOM   3072  HE2 MET U 216      17.456  16.605  33.765  1.00  0.65
ATOM   3073  HE3 MET U 216      17.644  14.964  32.923  1.00  0.65
ATOM   3074  C   MET U 216      10.726  14.340  34.569  1.00  0.65
ATOM   3075  O   MET U 216       9.903  14.101  33.745  1.00  0.65
ATOM   3076  N   MET U 217      10.428  14.961  35.802  1.00  0.59
ATOM   3077  HN  MET U 217      11.129  14.955  36.511  1.00  0.59
ATOM   3078  CA  MET U 217       9.274  15.757  36.073  1.00  0.59
ATOM   3079  HA  MET U 217       8.455  15.329  35.514  1.00  0.59
ATOM   3080  CB  MET U 217       8.837  15.660  37.567  1.00  0.59
ATOM   3081  HB1 MET U 217       9.737  15.930  38.160  1.00  0.59
ATOM   3082  HB2 MET U 217       8.089  16.396  37.933  1.00  0.59
ATOM   3083  CG  MET U 217       8.522  14.230  38.105  1.00  0.59
ATOM   3084  HG1 MET U 217       7.605  13.918  37.561  1.00  0.59
ATOM   3085  HG2 MET U 217       9.323  13.490  37.893  1.00  0.59
ATOM   3086  SD  MET U 217       8.022  14.316  39.864  1.00  0.59
ATOM   3087  CE  MET U 217       9.655  14.266  40.642  1.00  0.59
ATOM   3088  HE1 MET U 217       9.999  15.310  40.804  1.00  0.59
ATOM   3089  HE2 MET U 217       9.772  13.724  41.604  1.00  0.59
ATOM   3090  HE3 MET U 217      10.380  13.879  39.894  1.00  0.59
ATOM   3091  C   MET U 217       9.423  17.159  35.531  1.00  0.59
ATOM   3092  O   MET U 217      10.069  18.000  36.162  1.00  0.59
ATOM   3093  N   TYR U 218       8.847  17.390  34.292  1.00  0.73
ATOM   3094  HN  TYR U 218       8.210  16.695  33.968  1.00  0.73
ATOM   3095  CA  TYR U 218       9.174  18.531  33.511  1.00  0.73
ATOM   3096  HA  TYR U 218      10.132  18.839  33.904  1.00  0.73
ATOM   3097  CB  TYR U 218       9.540  18.235  32.075  1.00  0.73
ATOM   3098  HB1 TYR U 218      10.529  17.728  32.094  1.00  0.73
ATOM   3099  HB2 TYR U 218       8.678  17.611  31.756  1.00  0.73
ATOM   3100  CG  TYR U 218       9.613  19.459  31.226  1.00  0.73
ATOM   3101  CD1 TYR U 218      10.535  20.435  31.638  1.00  0.73
ATOM   3102  HD1 TYR U 218      11.131  20.253  32.520  1.00  0.73
ATOM   3103  CE1 TYR U 218      10.531  21.678  30.976  1.00  0.73
ATOM   3104  HE1 TYR U 218      11.270  22.421  31.237  1.00  0.73
ATOM   3105  CZ  TYR U 218       9.480  21.956  30.074  1.00  0.73
ATOM   3106  OH  TYR U 218       9.551  23.153  29.333  1.00  0.73
ATOM   3107  HH  TYR U 218      10.455  23.476  29.330  1.00  0.73
ATOM   3108  CD2 TYR U 218       8.692  19.735  30.163  1.00  0.73
ATOM   3109  HD2 TYR U 218       7.949  18.967  30.004  1.00  0.73
ATOM   3110  CE2 TYR U 218       8.619  20.993  29.683  1.00  0.73
ATOM   3111  HE2 TYR U 218       7.952  21.056  28.835  1.00  0.73
ATOM   3112  C   TYR U 218       8.130  19.672  33.757  1.00  0.73
ATOM   3113  O   TYR U 218       6.963  19.435  33.500  1.00  0.73
ATOM   3114  N   GLN U 219       8.585  20.888  34.274  1.00  0.78
ATOM   3115  HN  GLN U 219       9.568  20.922  34.437  1.00  0.78
ATOM   3116  CA  GLN U 219       7.771  22.116  34.400  1.00  0.78
ATOM   3117  HA  GLN U 219       6.917  22.033  33.745  1.00  0.78
ATOM   3118  CB  GLN U 219       7.132  22.401  35.782  1.00  0.78
ATOM   3119  HB1 GLN U 219       6.355  23.189  35.688  1.00  0.78
ATOM   3120  HB2 GLN U 219       6.537  21.505  36.061  1.00  0.78
ATOM   3121  CG  GLN U 219       8.099  22.762  36.919  1.00  0.78
ATOM   3122  HG1 GLN U 219       8.749  21.875  37.078  1.00  0.78
ATOM   3123  HG2 GLN U 219       8.737  23.575  36.511  1.00  0.78
ATOM   3124  CD  GLN U 219       7.314  23.249  38.182  1.00  0.78
ATOM   3125  OE1 GLN U 219       7.176  24.449  38.409  1.00  0.78
ATOM   3126  NE2 GLN U 219       6.788  22.310  38.969  1.00  0.78
ATOM   3127 HE21 GLN U 219       6.244  22.681  39.722  1.00  0.78
ATOM   3128 HE22 GLN U 219       7.049  21.351  38.858  1.00  0.78
ATOM   3129  C   GLN U 219       8.494  23.330  33.937  1.00  0.78
ATOM   3130  O   GLN U 219       9.740  23.302  33.929  1.00  0.78
ATOM   3131  N   GLN U 220       7.819  24.408  33.569  1.00  0.89
ATOM   3132  HN  GLN U 220       6.830  24.370  33.449  1.00  0.89
ATOM   3133  CA  GLN U 220       8.425  25.727  33.522  1.00  0.89
ATOM   3134  HA  GLN U 220       9.498  25.616  33.575  1.00  0.89
ATOM   3135  CB  GLN U 220       8.064  26.567  32.271  1.00  0.89
ATOM   3136  HB1 GLN U 220       8.419  27.613  32.396  1.00  0.89
ATOM   3137  HB2 GLN U 220       8.417  26.090  31.332  1.00  0.89
ATOM   3138  CG  GLN U 220       6.481  26.737  32.073  1.00  0.89
ATOM   3139  HG1 GLN U 220       6.118  25.696  31.939  1.00  0.89
ATOM   3140  HG2 GLN U 220       6.035  27.260  32.946  1.00  0.89
ATOM   3141  CD  GLN U 220       6.234  27.552  30.760  1.00  0.89
ATOM   3142  OE1 GLN U 220       6.471  26.985  29.705  1.00  0.89
ATOM   3143  NE2 GLN U 220       5.655  28.782  30.893  1.00  0.89
ATOM   3144 HE21 GLN U 220       5.381  29.270  30.064  1.00  0.89
ATOM   3145 HE22 GLN U 220       5.577  29.199  31.798  1.00  0.89
ATOM   3146  C   GLN U 220       7.967  26.436  34.714  1.00  0.89
ATOM   3147  O   GLN U 220       6.775  26.345  35.091  1.00  0.89
ATOM   3148  N   GLY U 221       8.889  27.132  35.505  1.00  0.95
ATOM   3149  HN  GLY U 221       9.866  27.054  35.323  1.00  0.95
ATOM   3150  CA  GLY U 221       8.297  27.953  36.604  1.00  0.95
ATOM   3151  HA1 GLY U 221       8.137  27.240  37.399  1.00  0.95
ATOM   3152  HA2 GLY U 221       7.411  28.489  36.295  1.00  0.95
ATOM   3153  C   GLY U 221       9.335  28.989  37.084  1.00  0.95
ATOM   3154  O   GLY U 221      10.495  29.022  36.754  1.00  0.95
ATOM   3155  N   GLU U 222       8.978  29.942  37.861  1.00  0.79
ATOM   3156  HN  GLU U 222       8.006  30.130  37.984  1.00  0.79
ATOM   3157  CA  GLU U 222       9.894  30.861  38.620  1.00  0.79
ATOM   3158  HA  GLU U 222      10.777  31.049  38.027  1.00  0.79
ATOM   3159  CB  GLU U 222       9.233  32.274  38.651  1.00  0.79
ATOM   3160  HB1 GLU U 222       8.655  32.486  37.726  1.00  0.79
ATOM   3161  HB2 GLU U 222       8.457  32.291  39.447  1.00  0.79
ATOM   3162  CG  GLU U 222      10.204  33.478  38.989  1.00  0.79
ATOM   3163  HG1 GLU U 222      10.575  33.377  40.031  1.00  0.79
ATOM   3164  HG2 GLU U 222      11.040  33.546  38.260  1.00  0.79
ATOM   3165  CD  GLU U 222       9.458  34.799  39.090  1.00  0.79
ATOM   3166  OE1 GLU U 222       9.634  35.654  38.198  1.00  0.79
ATOM   3167  OE2 GLU U 222       8.617  34.998  40.017  1.00  0.79
ATOM   3168  C   GLU U 222      10.365  30.394  39.984  1.00  0.79
ATOM   3169  O   GLU U 222       9.525  30.092  40.852  1.00  0.79
ATOM   3170  N   PHE U 223      11.700  30.240  40.191  1.00  0.71
ATOM   3171  HN  PHE U 223      12.304  30.585  39.477  1.00  0.71
ATOM   3172  CA  PHE U 223      12.446  29.637  41.308  1.00  0.71
ATOM   3173  HA  PHE U 223      11.701  29.617  42.090  1.00  0.71
ATOM   3174  CB  PHE U 223      12.929  28.152  41.082  1.00  0.71
ATOM   3175  HB1 PHE U 223      13.581  27.972  40.201  1.00  0.71
ATOM   3176  HB2 PHE U 223      13.526  27.710  41.908  1.00  0.71
ATOM   3177  CG  PHE U 223      11.775  27.237  40.900  1.00  0.71
ATOM   3178  CD1 PHE U 223      11.463  26.964  39.545  1.00  0.71
ATOM   3179  HD1 PHE U 223      11.970  27.456  38.728  1.00  0.71
ATOM   3180  CE1 PHE U 223      10.313  26.130  39.333  1.00  0.71
ATOM   3181  HE1 PHE U 223       9.972  26.012  38.315  1.00  0.71
ATOM   3182  CZ  PHE U 223       9.656  25.462  40.400  1.00  0.71
ATOM   3183  HZ  PHE U 223       8.772  24.847  40.327  1.00  0.71
ATOM   3184  CD2 PHE U 223      10.940  26.756  41.997  1.00  0.71
ATOM   3185  HD2 PHE U 223      11.125  27.072  43.013  1.00  0.71
ATOM   3186  CE2 PHE U 223       9.894  25.877  41.691  1.00  0.71
ATOM   3187  HE2 PHE U 223       9.265  25.478  42.474  1.00  0.71
ATOM   3188  C   PHE U 223      13.619  30.592  41.741  1.00  0.71
ATOM   3189  O   PHE U 223      13.968  31.545  41.117  1.00  0.71
ATOM   3190  N   TYR U 224      14.309  30.251  42.834  1.00  0.63
ATOM   3191  HN  TYR U 224      14.062  29.427  43.338  1.00  0.63
ATOM   3192  CA  TYR U 224      15.596  30.882  43.162  1.00  0.63
ATOM   3193  HA  TYR U 224      15.660  31.862  42.711  1.00  0.63
ATOM   3194  CB  TYR U 224      15.780  30.920  44.699  1.00  0.63
ATOM   3195  HB1 TYR U 224      15.427  29.933  45.068  1.00  0.63
ATOM   3196  HB2 TYR U 224      16.793  31.197  45.062  1.00  0.63
ATOM   3197  CG  TYR U 224      14.934  32.082  45.233  1.00  0.63
ATOM   3198  CD1 TYR U 224      15.459  33.433  45.173  1.00  0.63
ATOM   3199  HD1 TYR U 224      16.440  33.579  44.746  1.00  0.63
ATOM   3200  CE1 TYR U 224      14.641  34.525  45.506  1.00  0.63
ATOM   3201  HE1 TYR U 224      14.948  35.560  45.508  1.00  0.63
ATOM   3202  CZ  TYR U 224      13.329  34.265  45.888  1.00  0.63
ATOM   3203  OH  TYR U 224      12.520  35.362  46.196  1.00  0.63
ATOM   3204  HH  TYR U 224      11.925  35.130  46.913  1.00  0.63
ATOM   3205  CD2 TYR U 224      13.647  31.857  45.792  1.00  0.63
ATOM   3206  HD2 TYR U 224      13.265  30.851  45.878  1.00  0.63
ATOM   3207  CE2 TYR U 224      12.799  32.942  46.039  1.00  0.63
ATOM   3208  HE2 TYR U 224      11.768  32.759  46.303  1.00  0.63
ATOM   3209  C   TYR U 224      16.679  30.068  42.498  1.00  0.63
ATOM   3210  O   TYR U 224      16.726  28.792  42.815  1.00  0.63
ATOM   3211  N   TYR U 225      17.522  30.548  41.604  1.00  0.58
ATOM   3212  HN  TYR U 225      17.506  31.537  41.479  1.00  0.58
ATOM   3213  CA  TYR U 225      18.318  29.782  40.666  1.00  0.58
ATOM   3214  HA  TYR U 225      18.501  28.782  41.030  1.00  0.58
ATOM   3215  CB  TYR U 225      17.603  29.809  39.244  1.00  0.58
ATOM   3216  HB1 TYR U 225      16.494  29.751  39.298  1.00  0.58
ATOM   3217  HB2 TYR U 225      17.720  30.822  38.803  1.00  0.58
ATOM   3218  CG  TYR U 225      18.157  28.810  38.257  1.00  0.58
ATOM   3219  CD1 TYR U 225      17.534  27.589  38.281  1.00  0.58
ATOM   3220  HD1 TYR U 225      16.624  27.453  38.846  1.00  0.58
ATOM   3221  CE1 TYR U 225      17.906  26.583  37.330  1.00  0.58
ATOM   3222  HE1 TYR U 225      17.288  25.700  37.262  1.00  0.58
ATOM   3223  CZ  TYR U 225      19.063  26.754  36.570  1.00  0.58
ATOM   3224  OH  TYR U 225      19.298  25.794  35.599  1.00  0.58
ATOM   3225  HH  TYR U 225      20.237  25.800  35.402  1.00  0.58
ATOM   3226  CD2 TYR U 225      19.340  28.975  37.452  1.00  0.58
ATOM   3227  HD2 TYR U 225      19.888  29.900  37.552  1.00  0.58
ATOM   3228  CE2 TYR U 225      19.827  27.895  36.673  1.00  0.58
ATOM   3229  HE2 TYR U 225      20.647  27.982  35.976  1.00  0.58
ATOM   3230  C   TYR U 225      19.654  30.469  40.454  1.00  0.58
ATOM   3231  O   TYR U 225      19.794  31.677  40.676  1.00  0.58
ATOM   3232  N   GLY U 226      20.725  29.808  40.071  1.00  0.70
ATOM   3233  HN  GLY U 226      20.617  28.821  39.978  1.00  0.70
ATOM   3234  CA  GLY U 226      21.923  30.516  39.725  1.00  0.70
ATOM   3235  HA1 GLY U 226      22.367  30.829  40.659  1.00  0.70
ATOM   3236  HA2 GLY U 226      21.775  31.282  38.978  1.00  0.70
ATOM   3237  C   GLY U 226      23.004  29.748  39.170  1.00  0.70
ATOM   3238  O   GLY U 226      23.131  28.588  39.503  1.00  0.70
ATOM   3239  N   GLU U 227      23.836  30.337  38.276  1.00  0.80
ATOM   3240  HN  GLU U 227      23.703  31.295  38.033  1.00  0.80
ATOM   3241  CA  GLU U 227      24.998  29.781  37.696  1.00  0.80
ATOM   3242  HA  GLU U 227      24.974  28.701  37.720  1.00  0.80
ATOM   3243  CB  GLU U 227      25.093  30.293  36.278  1.00  0.80
ATOM   3244  HB1 GLU U 227      25.144  31.402  36.321  1.00  0.80
ATOM   3245  HB2 GLU U 227      26.081  30.025  35.847  1.00  0.80
ATOM   3246  CG  GLU U 227      24.097  29.743  35.166  1.00  0.80
ATOM   3247  HG1 GLU U 227      24.334  28.677  34.961  1.00  0.80
ATOM   3248  HG2 GLU U 227      23.062  29.710  35.570  1.00  0.80
ATOM   3249  CD  GLU U 227      24.146  30.434  33.811  1.00  0.80
ATOM   3250  OE1 GLU U 227      25.189  30.548  33.144  1.00  0.80
ATOM   3251  OE2 GLU U 227      23.072  31.037  33.467  1.00  0.80
ATOM   3252  C   GLU U 227      26.204  30.326  38.459  1.00  0.80
ATOM   3253  O   GLU U 227      26.232  31.536  38.767  1.00  0.80
ATOM   3254  N   PHE U 228      27.204  29.437  38.710  1.00  0.90
ATOM   3255  HN  PHE U 228      27.092  28.499  38.392  1.00  0.90
ATOM   3256  CA  PHE U 228      28.476  29.757  39.395  1.00  0.90
ATOM   3257  HA  PHE U 228      28.639  30.822  39.471  1.00  0.90
ATOM   3258  CB  PHE U 228      28.422  28.961  40.756  1.00  0.90
ATOM   3259  HB1 PHE U 228      28.097  27.914  40.569  1.00  0.90
ATOM   3260  HB2 PHE U 228      29.408  28.887  41.262  1.00  0.90
ATOM   3261  CG  PHE U 228      27.451  29.687  41.693  1.00  0.90
ATOM   3262  CD1 PHE U 228      26.063  29.467  41.760  1.00  0.90
ATOM   3263  HD1 PHE U 228      25.657  28.723  41.091  1.00  0.90
ATOM   3264  CE1 PHE U 228      25.238  30.127  42.627  1.00  0.90
ATOM   3265  HE1 PHE U 228      24.173  29.950  42.646  1.00  0.90
ATOM   3266  CZ  PHE U 228      25.723  31.035  43.534  1.00  0.90
ATOM   3267  HZ  PHE U 228      25.114  31.603  44.222  1.00  0.90
ATOM   3268  CD2 PHE U 228      27.852  30.766  42.507  1.00  0.90
ATOM   3269  HD2 PHE U 228      28.877  31.081  42.377  1.00  0.90
ATOM   3270  CE2 PHE U 228      27.079  31.427  43.453  1.00  0.90
ATOM   3271  HE2 PHE U 228      27.627  32.125  44.069  1.00  0.90
ATOM   3272  C   PHE U 228      29.566  29.060  38.675  1.00  0.90
ATOM   3273  O   PHE U 228      29.278  28.136  37.872  1.00  0.90
ATOM   3274  N   SER U 229      30.855  29.402  39.014  1.00  1.30
ATOM   3275  HN  SER U 229      30.990  30.110  39.703  1.00  1.30
ATOM   3276  CA  SER U 229      32.050  28.678  38.758  1.00  1.30
ATOM   3277  HA  SER U 229      31.834  27.849  38.100  1.00  1.30
ATOM   3278  CB  SER U 229      33.185  29.587  38.017  1.00  1.30
ATOM   3279  HB1 SER U 229      32.594  30.210  37.312  1.00  1.30
ATOM   3280  HB2 SER U 229      33.883  30.093  38.717  1.00  1.30
ATOM   3281  OG  SER U 229      34.031  28.777  37.183  1.00  1.30
ATOM   3282  HG1 SER U 229      34.619  29.416  36.775  1.00  1.30
ATOM   3283  C   SER U 229      32.672  28.190  40.045  1.00  1.30
ATOM   3284  O   SER U 229      32.549  28.841  41.058  1.00  1.30
ATOM   3285  N   ASP U 230      33.418  27.011  40.050  1.00  1.60
ATOM   3286  HN  ASP U 230      33.494  26.342  39.315  1.00  1.60
ATOM   3287  CA  ASP U 230      34.175  26.694  41.212  1.00  1.60
ATOM   3288  HA  ASP U 230      33.602  26.967  42.085  1.00  1.60
ATOM   3289  CB  ASP U 230      34.449  25.181  41.252  1.00  1.60
ATOM   3290  HB1 ASP U 230      34.937  24.946  42.222  1.00  1.60
ATOM   3291  HB2 ASP U 230      33.500  24.605  41.240  1.00  1.60
ATOM   3292  CG  ASP U 230      35.350  24.668  40.148  1.00  1.60
ATOM   3293  OD1 ASP U 230      34.903  24.683  39.005  1.00  1.60
ATOM   3294  OD2 ASP U 230      36.453  24.183  40.503  1.00  1.60
ATOM   3295  C   ASP U 230      35.570  27.428  41.336  1.00  1.60
ATOM   3296  O   ASP U 230      35.980  28.241  40.509  1.00  1.60
ATOM   3297  N   GLY U 231      36.299  27.185  42.452  1.00  2.49
ATOM   3298  HN  GLY U 231      35.937  26.544  43.125  1.00  2.49
ATOM   3299  CA  GLY U 231      37.502  27.868  42.808  1.00  2.49
ATOM   3300  HA1 GLY U 231      37.541  27.498  43.822  1.00  2.49
ATOM   3301  HA2 GLY U 231      37.420  28.934  42.657  1.00  2.49
ATOM   3302  C   GLY U 231      38.811  27.304  42.290  1.00  2.49
ATOM   3303  O   GLY U 231      39.823  27.235  42.915  1.00  2.49
ATOM   3304  N   SER U 232      38.815  26.896  41.030  1.00  4.02
ATOM   3305  HN  SER U 232      37.998  27.239  40.574  1.00  4.02
ATOM   3306  CA  SER U 232      39.890  26.175  40.325  1.00  4.02
ATOM   3307  HA  SER U 232      40.517  25.714  41.074  1.00  4.02
ATOM   3308  CB  SER U 232      39.440  25.086  39.346  1.00  4.02
ATOM   3309  HB1 SER U 232      38.560  25.490  38.800  1.00  4.02
ATOM   3310  HB2 SER U 232      40.169  24.913  38.525  1.00  4.02
ATOM   3311  OG  SER U 232      39.044  24.002  40.077  1.00  4.02
ATOM   3312  HG1 SER U 232      38.085  24.025  40.107  1.00  4.02
ATOM   3313  C   SER U 232      40.803  27.122  39.652  1.00  4.02
ATOM   3314  O   SER U 232      40.695  28.359  39.755  1.00  4.02
ATOM   3315  N   ASN U 233      41.828  26.596  38.923  1.00  4.71
ATOM   3316  HN  ASN U 233      42.038  25.622  38.933  1.00  4.71
ATOM   3317  CA  ASN U 233      42.798  27.472  38.232  1.00  4.71
ATOM   3318  HA  ASN U 233      42.428  28.486  38.286  1.00  4.71
ATOM   3319  CB  ASN U 233      44.234  27.360  38.862  1.00  4.71
ATOM   3320  HB1 ASN U 233      44.503  26.294  38.703  1.00  4.71
ATOM   3321  HB2 ASN U 233      44.941  28.127  38.477  1.00  4.71
ATOM   3322  CG  ASN U 233      44.091  27.790  40.336  1.00  4.71
ATOM   3323  OD1 ASN U 233      43.842  26.901  41.181  1.00  4.71
ATOM   3324  ND2 ASN U 233      44.192  29.097  40.683  1.00  4.71
ATOM   3325 HD21 ASN U 233      44.415  29.279  41.640  1.00  4.71
ATOM   3326 HD22 ASN U 233      44.327  29.839  40.027  1.00  4.71
ATOM   3327  C   ASN U 233      42.825  27.249  36.668  1.00  4.71
ATOM   3328  O   ASN U 233      42.421  28.117  35.879  1.00  4.71
ATOM   3329  N   GLU U 234      43.190  26.019  36.196  1.00  5.02
ATOM   3330  HN  GLU U 234      43.573  25.367  36.846  1.00  5.02
ATOM   3331  CA  GLU U 234      42.951  25.626  34.832  1.00  5.02
ATOM   3332  HA  GLU U 234      42.746  26.458  34.174  1.00  5.02
ATOM   3333  CB  GLU U 234      44.134  24.848  34.257  1.00  5.02
ATOM   3334  HB1 GLU U 234      43.842  24.709  33.194  1.00  5.02
ATOM   3335  HB2 GLU U 234      45.028  25.503  34.326  1.00  5.02
ATOM   3336  CG  GLU U 234      44.469  23.451  34.797  1.00  5.02
ATOM   3337  HG1 GLU U 234      44.628  23.449  35.897  1.00  5.02
ATOM   3338  HG2 GLU U 234      43.555  22.829  34.690  1.00  5.02
ATOM   3339  CD  GLU U 234      45.563  22.816  33.963  1.00  5.02
ATOM   3340  OE1 GLU U 234      45.287  21.959  33.081  1.00  5.02
ATOM   3341  OE2 GLU U 234      46.700  23.264  34.117  1.00  5.02
ATOM   3342  C   GLU U 234      41.648  24.846  34.733  1.00  5.02
ATOM   3343  O   GLU U 234      40.882  25.043  33.811  1.00  5.02
ATOM   3344  N   ALA U 235      41.420  23.897  35.640  1.00  4.22
ATOM   3345  HN  ALA U 235      42.170  23.805  36.290  1.00  4.22
ATOM   3346  CA  ALA U 235      40.362  22.996  35.501  1.00  4.22
ATOM   3347  HA  ALA U 235      40.331  22.847  34.432  1.00  4.22
ATOM   3348  CB  ALA U 235      40.679  21.728  36.301  1.00  4.22
ATOM   3349  HB1 ALA U 235      39.970  20.924  36.009  1.00  4.22
ATOM   3350  HB2 ALA U 235      41.699  21.386  36.024  1.00  4.22
ATOM   3351  HB3 ALA U 235      40.723  21.893  37.398  1.00  4.22
ATOM   3352  C   ALA U 235      38.985  23.597  35.938  1.00  4.22
ATOM   3353  O   ALA U 235      38.853  24.791  36.346  1.00  4.22
ATOM   3354  N   GLY U 236      38.019  22.697  35.964  1.00  2.58
ATOM   3355  HN  GLY U 236      38.117  21.742  35.697  1.00  2.58
ATOM   3356  CA  GLY U 236      36.715  23.141  36.445  1.00  2.58
ATOM   3357  HA1 GLY U 236      36.834  23.911  37.192  1.00  2.58
ATOM   3358  HA2 GLY U 236      36.299  22.247  36.886  1.00  2.58
ATOM   3359  C   GLY U 236      35.732  23.683  35.451  1.00  2.58
ATOM   3360  O   GLY U 236      35.815  23.556  34.242  1.00  2.58
ATOM   3361  N   GLY U 237      34.645  24.351  35.973  1.00  1.86
ATOM   3362  HN  GLY U 237      34.539  24.499  36.953  1.00  1.86
ATOM   3363  CA  GLY U 237      33.640  24.883  35.072  1.00  1.86
ATOM   3364  HA1 GLY U 237      33.159  24.121  34.475  1.00  1.86
ATOM   3365  HA2 GLY U 237      33.968  25.735  34.495  1.00  1.86
ATOM   3366  C   GLY U 237      32.462  25.511  35.740  1.00  1.86
ATOM   3367  O   GLY U 237      32.562  25.826  36.897  1.00  1.86
ATOM   3368  N   ILE U 238      31.357  25.537  35.025  1.00  1.20
ATOM   3369  HN  ILE U 238      31.213  25.327  34.061  1.00  1.20
ATOM   3370  CA  ILE U 238      30.154  26.201  35.422  1.00  1.20
ATOM   3371  HA  ILE U 238      30.282  26.990  36.148  1.00  1.20
ATOM   3372  CB  ILE U 238      29.549  26.934  34.219  1.00  1.20
ATOM   3373  HB  ILE U 238      29.424  26.165  33.427  1.00  1.20
ATOM   3374  CG2 ILE U 238      28.179  27.560  34.631  1.00  1.20
ATOM   3375 HG21 ILE U 238      27.581  28.124  33.883  1.00  1.20
ATOM   3376 HG22 ILE U 238      27.481  26.820  35.077  1.00  1.20
ATOM   3377 HG23 ILE U 238      28.388  28.350  35.384  1.00  1.20
ATOM   3378  CG1 ILE U 238      30.401  28.111  33.725  1.00  1.20
ATOM   3379 HG11 ILE U 238      30.611  28.899  34.479  1.00  1.20
ATOM   3380 HG12 ILE U 238      31.438  27.755  33.545  1.00  1.20
ATOM   3381  CD  ILE U 238      29.851  28.815  32.513  1.00  1.20
ATOM   3382  HD1 ILE U 238      30.136  28.196  31.635  1.00  1.20
ATOM   3383  HD2 ILE U 238      28.750  28.960  32.499  1.00  1.20
ATOM   3384  HD3 ILE U 238      30.307  29.813  32.341  1.00  1.20
ATOM   3385  C   ILE U 238      29.194  25.230  36.029  1.00  1.20
ATOM   3386  O   ILE U 238      29.004  24.156  35.484  1.00  1.20
ATOM   3387  N   TYR U 239      28.492  25.583  37.128  1.00  0.79
ATOM   3388  HN  TYR U 239      28.639  26.428  37.636  1.00  0.79
ATOM   3389  CA  TYR U 239      27.505  24.677  37.737  1.00  0.79
ATOM   3390  HA  TYR U 239      27.200  23.943  37.005  1.00  0.79
ATOM   3391  CB  TYR U 239      28.096  23.965  38.975  1.00  0.79
ATOM   3392  HB1 TYR U 239      27.307  23.261  39.315  1.00  0.79
ATOM   3393  HB2 TYR U 239      28.964  23.353  38.648  1.00  0.79
ATOM   3394  CG  TYR U 239      28.546  24.750  40.181  1.00  0.79
ATOM   3395  CD1 TYR U 239      27.639  24.967  41.132  1.00  0.79
ATOM   3396  HD1 TYR U 239      26.652  24.531  41.103  1.00  0.79
ATOM   3397  CE1 TYR U 239      27.979  25.734  42.239  1.00  0.79
ATOM   3398  HE1 TYR U 239      27.225  25.885  42.998  1.00  0.79
ATOM   3399  CZ  TYR U 239      29.288  26.152  42.364  1.00  0.79
ATOM   3400  OH  TYR U 239      29.566  27.027  43.440  1.00  0.79
ATOM   3401  HH  TYR U 239      30.419  27.447  43.309  1.00  0.79
ATOM   3402  CD2 TYR U 239      29.833  25.201  40.231  1.00  0.79
ATOM   3403  HD2 TYR U 239      30.492  24.927  39.420  1.00  0.79
ATOM   3404  CE2 TYR U 239      30.277  25.844  41.400  1.00  0.79
ATOM   3405  HE2 TYR U 239      31.279  26.237  41.491  1.00  0.79
ATOM   3406  C   TYR U 239      26.265  25.523  38.054  1.00  0.79
ATOM   3407  O   TYR U 239      26.355  26.754  38.159  1.00  0.79
ATOM   3408  N   GLN U 240      25.157  24.859  38.260  1.00  0.68
ATOM   3409  HN  GLN U 240      25.166  23.866  38.353  1.00  0.68
ATOM   3410  CA  GLN U 240      23.869  25.519  38.281  1.00  0.68
ATOM   3411  HA  GLN U 240      23.919  26.590  38.149  1.00  0.68
ATOM   3412  CB  GLN U 240      23.079  25.067  37.106  1.00  0.68
ATOM   3413  HB1 GLN U 240      22.934  23.965  37.109  1.00  0.68
ATOM   3414  HB2 GLN U 240      22.074  25.542  37.098  1.00  0.68
ATOM   3415  CG  GLN U 240      23.795  25.437  35.707  1.00  0.68
ATOM   3416  HG1 GLN U 240      23.922  26.541  35.685  1.00  0.68
ATOM   3417  HG2 GLN U 240      24.847  25.123  35.536  1.00  0.68
ATOM   3418  CD  GLN U 240      22.815  25.094  34.563  1.00  0.68
ATOM   3419  OE1 GLN U 240      21.757  25.696  34.338  1.00  0.68
ATOM   3420  NE2 GLN U 240      23.265  24.125  33.715  1.00  0.68
ATOM   3421 HE21 GLN U 240      22.659  23.776  32.999  1.00  0.68
ATOM   3422 HE22 GLN U 240      24.208  23.796  33.768  1.00  0.68
ATOM   3423  C   GLN U 240      23.109  25.076  39.528  1.00  0.68
ATOM   3424  O   GLN U 240      23.006  23.858  39.826  1.00  0.68
ATOM   3425  N   VAL U 241      22.731  26.006  40.349  1.00  0.52
ATOM   3426  HN  VAL U 241      22.850  26.981  40.179  1.00  0.52
ATOM   3427  CA  VAL U 241      22.125  25.738  41.625  1.00  0.52
ATOM   3428  HA  VAL U 241      22.187  24.689  41.873  1.00  0.52
ATOM   3429  CB  VAL U 241      22.763  26.573  42.760  1.00  0.52
ATOM   3430  HB  VAL U 241      22.558  27.657  42.634  1.00  0.52
ATOM   3431  CG1 VAL U 241      22.216  26.194  44.102  1.00  0.52
ATOM   3432 HG11 VAL U 241      21.875  25.140  44.192  1.00  0.52
ATOM   3433 HG12 VAL U 241      22.945  26.242  44.940  1.00  0.52
ATOM   3434 HG13 VAL U 241      21.432  26.925  44.391  1.00  0.52
ATOM   3435  CG2 VAL U 241      24.319  26.309  42.686  1.00  0.52
ATOM   3436 HG21 VAL U 241      24.838  26.635  41.760  1.00  0.52
ATOM   3437 HG22 VAL U 241      24.679  26.851  43.587  1.00  0.52
ATOM   3438 HG23 VAL U 241      24.494  25.221  42.828  1.00  0.52
ATOM   3439  C   VAL U 241      20.599  25.988  41.551  1.00  0.52
ATOM   3440  O   VAL U 241      20.271  27.104  41.292  1.00  0.52
ATOM   3441  N   LEU U 242      19.716  25.024  41.835  1.00  0.49
ATOM   3442  HN  LEU U 242      20.045  24.171  42.231  1.00  0.49
ATOM   3443  CA  LEU U 242      18.330  25.037  41.656  1.00  0.49
ATOM   3444  HA  LEU U 242      18.066  26.077  41.530  1.00  0.49
ATOM   3445  CB  LEU U 242      18.097  24.135  40.403  1.00  0.49
ATOM   3446  HB1 LEU U 242      18.253  24.717  39.470  1.00  0.49
ATOM   3447  HB2 LEU U 242      18.846  23.315  40.400  1.00  0.49
ATOM   3448  CG  LEU U 242      16.673  23.504  40.247  1.00  0.49
ATOM   3449  HG  LEU U 242      16.255  23.003  41.146  1.00  0.49
ATOM   3450  CD1 LEU U 242      15.597  24.562  39.788  1.00  0.49
ATOM   3451 HD11 LEU U 242      15.525  25.505  40.371  1.00  0.49
ATOM   3452 HD12 LEU U 242      15.826  24.849  38.739  1.00  0.49
ATOM   3453 HD13 LEU U 242      14.628  24.019  39.750  1.00  0.49
ATOM   3454  CD2 LEU U 242      16.569  22.443  39.153  1.00  0.49
ATOM   3455 HD21 LEU U 242      15.581  21.954  39.011  1.00  0.49
ATOM   3456 HD22 LEU U 242      16.955  22.682  38.140  1.00  0.49
ATOM   3457 HD23 LEU U 242      17.299  21.638  39.385  1.00  0.49
ATOM   3458  C   LEU U 242      17.674  24.570  42.963  1.00  0.49
ATOM   3459  O   LEU U 242      17.929  23.425  43.408  1.00  0.49
ATOM   3460  N   GLU U 243      16.785  25.460  43.498  1.00  0.48
ATOM   3461  HN  GLU U 243      16.435  26.232  42.973  1.00  0.48
ATOM   3462  CA  GLU U 243      15.976  25.261  44.650  1.00  0.48
ATOM   3463  HA  GLU U 243      16.369  24.383  45.141  1.00  0.48
ATOM   3464  CB  GLU U 243      15.939  26.522  45.570  1.00  0.48
ATOM   3465  HB1 GLU U 243      16.985  26.676  45.913  1.00  0.48
ATOM   3466  HB2 GLU U 243      15.649  27.413  44.973  1.00  0.48
ATOM   3467  CG  GLU U 243      15.085  26.267  46.807  1.00  0.48
ATOM   3468  HG1 GLU U 243      14.022  26.165  46.502  1.00  0.48
ATOM   3469  HG2 GLU U 243      15.412  25.406  47.428  1.00  0.48
ATOM   3470  CD  GLU U 243      15.074  27.461  47.754  1.00  0.48
ATOM   3471  OE1 GLU U 243      14.770  28.601  47.247  1.00  0.48
ATOM   3472  OE2 GLU U 243      15.405  27.318  48.964  1.00  0.48
ATOM   3473  C   GLU U 243      14.567  24.989  44.114  1.00  0.48
ATOM   3474  O   GLU U 243      13.925  25.728  43.367  1.00  0.48
ATOM   3475  N   ILE U 244      14.015  23.861  44.579  1.00  0.49
ATOM   3476  HN  ILE U 244      14.636  23.292  45.114  1.00  0.49
ATOM   3477  CA  ILE U 244      12.615  23.448  44.476  1.00  0.49
ATOM   3478  HA  ILE U 244      12.047  24.103  43.832  1.00  0.49
ATOM   3479  CB  ILE U 244      12.562  21.982  43.942  1.00  0.49
ATOM   3480  HB  ILE U 244      12.952  21.251  44.683  1.00  0.49
ATOM   3481  CG2 ILE U 244      11.053  21.577  43.921  1.00  0.49
ATOM   3482 HG21 ILE U 244      11.027  20.744  43.186  1.00  0.49
ATOM   3483 HG22 ILE U 244      10.570  21.171  44.836  1.00  0.49
ATOM   3484 HG23 ILE U 244      10.437  22.391  43.481  1.00  0.49
ATOM   3485  CG1 ILE U 244      13.218  21.683  42.590  1.00  0.49
ATOM   3486 HG11 ILE U 244      14.294  21.932  42.710  1.00  0.49
ATOM   3487 HG12 ILE U 244      13.154  20.591  42.394  1.00  0.49
ATOM   3488  CD  ILE U 244      12.719  22.532  41.437  1.00  0.49
ATOM   3489  HD1 ILE U 244      11.662  22.224  41.286  1.00  0.49
ATOM   3490  HD2 ILE U 244      12.858  23.581  41.776  1.00  0.49
ATOM   3491  HD3 ILE U 244      13.353  22.375  40.538  1.00  0.49
ATOM   3492  C   ILE U 244      12.158  23.497  45.867  1.00  0.49
ATOM   3493  O   ILE U 244      12.459  22.555  46.601  1.00  0.49
ATOM   3494  N   PRO U 245      11.500  24.595  46.421  1.00  0.53
ATOM   3495  CD  PRO U 245      10.903  25.640  45.582  1.00  0.53
ATOM   3496  HD1 PRO U 245      11.756  26.318  45.365  1.00  0.53
ATOM   3497  HD2 PRO U 245      10.507  25.217  44.635  1.00  0.53
ATOM   3498  CA  PRO U 245      10.901  24.623  47.718  1.00  0.53
ATOM   3499  HA  PRO U 245      11.673  24.548  48.469  1.00  0.53
ATOM   3500  CB  PRO U 245      10.341  26.075  47.833  1.00  0.53
ATOM   3501  HB1 PRO U 245      11.147  26.771  48.150  1.00  0.53
ATOM   3502  HB2 PRO U 245       9.504  26.107  48.563  1.00  0.53
ATOM   3503  CG  PRO U 245       9.792  26.288  46.405  1.00  0.53
ATOM   3504  HG1 PRO U 245       9.652  27.381  46.263  1.00  0.53
ATOM   3505  HG2 PRO U 245       8.791  25.861  46.183  1.00  0.53
ATOM   3506  C   PRO U 245       9.770  23.544  47.972  1.00  0.53
ATOM   3507  O   PRO U 245       9.266  22.977  47.002  1.00  0.53
ATOM   3508  N   TYR U 246       9.356  23.333  49.251  1.00  0.55
ATOM   3509  HN  TYR U 246       9.890  23.735  49.991  1.00  0.55
ATOM   3510  CA  TYR U 246       8.094  22.651  49.534  1.00  0.55
ATOM   3511  HA  TYR U 246       7.659  22.084  48.725  1.00  0.55
ATOM   3512  CB  TYR U 246       8.212  21.716  50.784  1.00  0.55
ATOM   3513  HB1 TYR U 246       8.643  22.305  51.622  1.00  0.55
ATOM   3514  HB2 TYR U 246       7.209  21.370  51.114  1.00  0.55
ATOM   3515  CG  TYR U 246       9.143  20.534  50.495  1.00  0.55
ATOM   3516  CD1 TYR U 246       8.602  19.299  49.962  1.00  0.55
ATOM   3517  HD1 TYR U 246       7.548  19.150  49.776  1.00  0.55
ATOM   3518  CE1 TYR U 246       9.412  18.186  49.761  1.00  0.55
ATOM   3519  HE1 TYR U 246       8.928  17.340  49.296  1.00  0.55
ATOM   3520  CZ  TYR U 246      10.777  18.271  50.057  1.00  0.55
ATOM   3521  OH  TYR U 246      11.585  17.159  49.648  1.00  0.55
ATOM   3522  HH  TYR U 246      11.046  16.529  49.164  1.00  0.55
ATOM   3523  CD2 TYR U 246      10.520  20.543  50.767  1.00  0.55
ATOM   3524  HD2 TYR U 246      11.052  21.448  51.018  1.00  0.55
ATOM   3525  CE2 TYR U 246      11.324  19.399  50.686  1.00  0.55
ATOM   3526  HE2 TYR U 246      12.403  19.420  50.730  1.00  0.55
ATOM   3527  C   TYR U 246       7.080  23.756  49.896  1.00  0.55
ATOM   3528  O   TYR U 246       7.425  24.924  49.789  1.00  0.55
ATOM   3529  N   GLU U 247       5.902  23.332  50.258  1.00  0.67
ATOM   3530  HN  GLU U 247       5.621  22.375  50.261  1.00  0.67
ATOM   3531  CA  GLU U 247       4.855  24.359  50.470  1.00  0.67
ATOM   3532  HA  GLU U 247       4.971  25.182  49.781  1.00  0.67
ATOM   3533  CB  GLU U 247       3.455  23.663  50.241  1.00  0.67
ATOM   3534  HB1 GLU U 247       3.403  23.159  49.252  1.00  0.67
ATOM   3535  HB2 GLU U 247       3.353  22.797  50.929  1.00  0.67
ATOM   3536  CG  GLU U 247       2.293  24.680  50.232  1.00  0.67
ATOM   3537  HG1 GLU U 247       1.330  24.243  49.891  1.00  0.67
ATOM   3538  HG2 GLU U 247       2.249  25.195  51.216  1.00  0.67
ATOM   3539  CD  GLU U 247       2.456  25.913  49.393  1.00  0.67
ATOM   3540  OE1 GLU U 247       1.992  25.905  48.225  1.00  0.67
ATOM   3541  OE2 GLU U 247       3.044  26.972  49.830  1.00  0.67
ATOM   3542  C   GLU U 247       4.812  24.985  51.865  1.00  0.67
ATOM   3543  O   GLU U 247       4.904  24.274  52.882  1.00  0.67
ATOM   3544  N   GLY U 248       4.766  26.328  51.968  1.00  0.94
ATOM   3545  HN  GLY U 248       4.605  26.856  51.137  1.00  0.94
ATOM   3546  CA  GLY U 248       5.151  27.186  53.018  1.00  0.94
ATOM   3547  HA1 GLY U 248       5.629  26.610  53.797  1.00  0.94
ATOM   3548  HA2 GLY U 248       4.267  27.771  53.223  1.00  0.94
ATOM   3549  C   GLY U 248       6.205  28.178  52.672  1.00  0.94
ATOM   3550  O   GLY U 248       6.045  28.919  51.675  1.00  0.94
ATOM   3551  N   ASP U 249       7.250  28.314  53.521  1.00  0.89
ATOM   3552  HN  ASP U 249       7.162  27.736  54.328  1.00  0.89
ATOM   3553  CA  ASP U 249       8.366  29.233  53.400  1.00  0.89
ATOM   3554  HA  ASP U 249       8.466  29.535  52.368  1.00  0.89
ATOM   3555  CB  ASP U 249       8.135  30.440  54.356  1.00  0.89
ATOM   3556  HB1 ASP U 249       7.097  30.769  54.140  1.00  0.89
ATOM   3557  HB2 ASP U 249       8.112  30.018  55.384  1.00  0.89
ATOM   3558  CG  ASP U 249       9.083  31.648  53.967  1.00  0.89
ATOM   3559  OD1 ASP U 249       8.931  32.051  52.791  1.00  0.89
ATOM   3560  OD2 ASP U 249       9.865  32.204  54.757  1.00  0.89
ATOM   3561  C   ASP U 249       9.657  28.478  53.811  1.00  0.89
ATOM   3562  O   ASP U 249      10.749  28.728  53.425  1.00  0.89
ATOM   3563  N   GLU U 250       9.544  27.567  54.832  1.00  0.62
ATOM   3564  HN  GLU U 250       8.632  27.406  55.202  1.00  0.62
ATOM   3565  CA  GLU U 250      10.724  27.111  55.600  1.00  0.62
ATOM   3566  HA  GLU U 250      11.318  27.969  55.878  1.00  0.62
ATOM   3567  CB  GLU U 250      10.333  26.519  56.979  1.00  0.62
ATOM   3568  HB1 GLU U 250       9.676  27.292  57.431  1.00  0.62
ATOM   3569  HB2 GLU U 250       9.828  25.558  56.742  1.00  0.62
ATOM   3570  CG  GLU U 250      11.517  26.234  57.884  1.00  0.62
ATOM   3571  HG1 GLU U 250      11.767  25.188  57.604  1.00  0.62
ATOM   3572  HG2 GLU U 250      12.404  26.864  57.661  1.00  0.62
ATOM   3573  CD  GLU U 250      10.970  26.226  59.251  1.00  0.62
ATOM   3574  OE1 GLU U 250      11.245  25.269  59.997  1.00  0.62
ATOM   3575  OE2 GLU U 250      10.390  27.249  59.706  1.00  0.62
ATOM   3576  C   GLU U 250      11.606  26.048  54.947  1.00  0.62
ATOM   3577  O   GLU U 250      12.806  26.283  54.892  1.00  0.62
ATOM   3578  N   ILE U 251      11.152  24.869  54.558  1.00  0.58
ATOM   3579  HN  ILE U 251      10.218  24.544  54.681  1.00  0.58
ATOM   3580  CA  ILE U 251      11.935  23.804  54.063  1.00  0.58
ATOM   3581  HA  ILE U 251      12.961  23.798  54.400  1.00  0.58
ATOM   3582  CB  ILE U 251      11.352  22.477  54.487  1.00  0.58
ATOM   3583  HB  ILE U 251      10.293  22.389  54.162  1.00  0.58
ATOM   3584  CG2 ILE U 251      12.245  21.307  53.969  1.00  0.58
ATOM   3585 HG21 ILE U 251      13.178  21.395  54.567  1.00  0.58
ATOM   3586 HG22 ILE U 251      11.701  20.376  54.236  1.00  0.58
ATOM   3587 HG23 ILE U 251      12.553  21.352  52.903  1.00  0.58
ATOM   3588  CG1 ILE U 251      11.181  22.424  56.052  1.00  0.58
ATOM   3589 HG11 ILE U 251      12.174  22.304  56.535  1.00  0.58
ATOM   3590 HG12 ILE U 251      10.598  23.299  56.414  1.00  0.58
ATOM   3591  CD  ILE U 251      10.465  21.064  56.444  1.00  0.58
ATOM   3592  HD1 ILE U 251       9.477  20.851  55.983  1.00  0.58
ATOM   3593  HD2 ILE U 251      11.105  20.201  56.162  1.00  0.58
ATOM   3594  HD3 ILE U 251      10.392  21.169  57.548  1.00  0.58
ATOM   3595  C   ILE U 251      12.009  23.885  52.531  1.00  0.58
ATOM   3596  O   ILE U 251      11.130  24.350  51.798  1.00  0.58
ATOM   3597  N   SER U 252      13.124  23.433  51.881  1.00  0.53
ATOM   3598  HN  SER U 252      13.929  23.088  52.358  1.00  0.53
ATOM   3599  CA  SER U 252      13.384  23.429  50.487  1.00  0.53
ATOM   3600  HA  SER U 252      12.470  23.382  49.913  1.00  0.53
ATOM   3601  CB  SER U 252      13.880  24.790  49.830  1.00  0.53
ATOM   3602  HB1 SER U 252      13.782  24.660  48.731  1.00  0.53
ATOM   3603  HB2 SER U 252      13.205  25.585  50.213  1.00  0.53
ATOM   3604  OG  SER U 252      15.228  25.102  50.167  1.00  0.53
ATOM   3605  HG1 SER U 252      15.386  26.009  49.894  1.00  0.53
ATOM   3606  C   SER U 252      14.295  22.312  50.185  1.00  0.53
ATOM   3607  O   SER U 252      15.014  21.759  50.998  1.00  0.53
ATOM   3608  N   MET U 253      14.389  21.926  48.871  1.00  0.52
ATOM   3609  HN  MET U 253      13.871  22.311  48.112  1.00  0.52
ATOM   3610  CA  MET U 253      15.251  20.978  48.305  1.00  0.52
ATOM   3611  HA  MET U 253      15.921  20.635  49.080  1.00  0.52
ATOM   3612  CB  MET U 253      14.552  19.718  47.654  1.00  0.52
ATOM   3613  HB1 MET U 253      13.891  19.283  48.434  1.00  0.52
ATOM   3614  HB2 MET U 253      13.834  20.049  46.873  1.00  0.52
ATOM   3615  CG  MET U 253      15.485  18.629  46.948  1.00  0.52
ATOM   3616  HG1 MET U 253      15.923  19.254  46.140  1.00  0.52
ATOM   3617  HG2 MET U 253      16.345  18.248  47.540  1.00  0.52
ATOM   3618  SD  MET U 253      14.547  17.187  46.210  1.00  0.52
ATOM   3619  CE  MET U 253      15.830  16.690  44.936  1.00  0.52
ATOM   3620  HE1 MET U 253      16.774  16.487  45.485  1.00  0.52
ATOM   3621  HE2 MET U 253      15.709  15.656  44.547  1.00  0.52
ATOM   3622  HE3 MET U 253      15.924  17.409  44.095  1.00  0.52
ATOM   3623  C   MET U 253      16.041  21.691  47.287  1.00  0.52
ATOM   3624  O   MET U 253      15.584  22.340  46.310  1.00  0.52
ATOM   3625  N   MET U 254      17.353  21.750  47.579  1.00  0.52
ATOM   3626  HN  MET U 254      17.731  21.356  48.414  1.00  0.52
ATOM   3627  CA  MET U 254      18.305  22.393  46.722  1.00  0.52
ATOM   3628  HA  MET U 254      17.794  22.995  45.985  1.00  0.52
ATOM   3629  CB  MET U 254      19.265  23.268  47.600  1.00  0.52
ATOM   3630  HB1 MET U 254      18.741  23.855  48.384  1.00  0.52
ATOM   3631  HB2 MET U 254      19.904  22.493  48.076  1.00  0.52
ATOM   3632  CG  MET U 254      20.138  24.287  46.836  1.00  0.52
ATOM   3633  HG1 MET U 254      20.466  23.912  45.843  1.00  0.52
ATOM   3634  HG2 MET U 254      19.594  25.248  46.715  1.00  0.52
ATOM   3635  SD  MET U 254      21.777  24.822  47.596  1.00  0.52
ATOM   3636  CE  MET U 254      21.301  25.333  49.268  1.00  0.52
ATOM   3637  HE1 MET U 254      21.201  24.385  49.837  1.00  0.52
ATOM   3638  HE2 MET U 254      22.080  25.875  49.846  1.00  0.52
ATOM   3639  HE3 MET U 254      20.327  25.865  49.329  1.00  0.52
ATOM   3640  C   MET U 254      19.154  21.308  46.036  1.00  0.52
ATOM   3641  O   MET U 254      19.718  20.455  46.679  1.00  0.52
ATOM   3642  N   LEU U 255      19.245  21.349  44.663  1.00  0.55
ATOM   3643  HN  LEU U 255      18.838  22.124  44.185  1.00  0.55
ATOM   3644  CA  LEU U 255      20.045  20.476  43.861  1.00  0.55
ATOM   3645  HA  LEU U 255      20.411  19.615  44.401  1.00  0.55
ATOM   3646  CB  LEU U 255      19.332  19.938  42.605  1.00  0.55
ATOM   3647  HB1 LEU U 255      19.150  20.795  41.922  1.00  0.55
ATOM   3648  HB2 LEU U 255      20.021  19.180  42.176  1.00  0.55
ATOM   3649  CG  LEU U 255      17.914  19.275  42.728  1.00  0.55
ATOM   3650  HG  LEU U 255      18.103  18.421  43.413  1.00  0.55
ATOM   3651  CD1 LEU U 255      16.724  20.117  43.155  1.00  0.55
ATOM   3652 HD11 LEU U 255      16.606  20.996  42.486  1.00  0.55
ATOM   3653 HD12 LEU U 255      15.834  19.464  43.282  1.00  0.55
ATOM   3654 HD13 LEU U 255      16.874  20.597  44.145  1.00  0.55
ATOM   3655  CD2 LEU U 255      17.522  18.640  41.496  1.00  0.55
ATOM   3656 HD21 LEU U 255      17.386  19.346  40.649  1.00  0.55
ATOM   3657 HD22 LEU U 255      18.248  17.837  41.244  1.00  0.55
ATOM   3658 HD23 LEU U 255      16.569  18.121  41.736  1.00  0.55
ATOM   3659  C   LEU U 255      21.143  21.356  43.284  1.00  0.55
ATOM   3660  O   LEU U 255      20.936  22.565  43.065  1.00  0.55
ATOM   3661  N   VAL U 256      22.418  20.846  43.142  1.00  0.62
ATOM   3662  HN  VAL U 256      22.550  19.868  43.282  1.00  0.62
ATOM   3663  CA  VAL U 256      23.549  21.504  42.602  1.00  0.62
ATOM   3664  HA  VAL U 256      23.408  22.524  42.275  1.00  0.62
ATOM   3665  CB  VAL U 256      24.676  21.631  43.636  1.00  0.62
ATOM   3666  HB  VAL U 256      25.106  20.657  43.952  1.00  0.62
ATOM   3667  CG1 VAL U 256      25.853  22.447  43.031  1.00  0.62
ATOM   3668 HG11 VAL U 256      25.526  23.491  42.835  1.00  0.62
ATOM   3669 HG12 VAL U 256      26.634  22.458  43.822  1.00  0.62
ATOM   3670 HG13 VAL U 256      26.284  21.959  42.131  1.00  0.62
ATOM   3671  CG2 VAL U 256      24.035  22.471  44.706  1.00  0.62
ATOM   3672 HG21 VAL U 256      24.778  22.666  45.509  1.00  0.62
ATOM   3673 HG22 VAL U 256      23.767  23.461  44.281  1.00  0.62
ATOM   3674 HG23 VAL U 256      23.119  21.960  45.073  1.00  0.62
ATOM   3675  C   VAL U 256      23.960  20.708  41.441  1.00  0.62
ATOM   3676  O   VAL U 256      24.347  19.486  41.514  1.00  0.62
ATOM   3677  N   LEU U 257      23.654  21.236  40.258  1.00  0.82
ATOM   3678  HN  LEU U 257      23.214  22.131  40.257  1.00  0.82
ATOM   3679  CA  LEU U 257      23.720  20.547  38.998  1.00  0.82
ATOM   3680  HA  LEU U 257      23.705  19.491  39.226  1.00  0.82
ATOM   3681  CB  LEU U 257      22.433  20.819  38.139  1.00  0.82
ATOM   3682  HB1 LEU U 257      22.521  21.872  37.794  1.00  0.82
ATOM   3683  HB2 LEU U 257      22.595  20.146  37.270  1.00  0.82
ATOM   3684  CG  LEU U 257      21.087  20.680  38.807  1.00  0.82
ATOM   3685  HG  LEU U 257      21.052  21.465  39.592  1.00  0.82
ATOM   3686  CD1 LEU U 257      19.939  20.862  37.831  1.00  0.82
ATOM   3687 HD11 LEU U 257      20.083  20.384  36.838  1.00  0.82
ATOM   3688 HD12 LEU U 257      19.046  20.322  38.212  1.00  0.82
ATOM   3689 HD13 LEU U 257      19.770  21.935  37.600  1.00  0.82
ATOM   3690  CD2 LEU U 257      20.808  19.296  39.456  1.00  0.82
ATOM   3691 HD21 LEU U 257      19.806  19.262  39.934  1.00  0.82
ATOM   3692 HD22 LEU U 257      20.796  18.523  38.658  1.00  0.82
ATOM   3693 HD23 LEU U 257      21.636  19.212  40.192  1.00  0.82
ATOM   3694  C   LEU U 257      25.042  20.869  38.280  1.00  0.82
ATOM   3695  O   LEU U 257      25.340  22.038  38.043  1.00  0.82
ATOM   3696  N   SER U 258      25.854  19.815  38.070  1.00  0.93
ATOM   3697  HN  SER U 258      25.524  18.877  38.140  1.00  0.93
ATOM   3698  CA  SER U 258      27.275  20.054  37.661  1.00  0.93
ATOM   3699  HA  SER U 258      27.660  20.997  38.019  1.00  0.93
ATOM   3700  CB  SER U 258      28.289  19.094  38.290  1.00  0.93
ATOM   3701  HB1 SER U 258      28.127  18.927  39.377  1.00  0.93
ATOM   3702  HB2 SER U 258      28.148  18.080  37.858  1.00  0.93
ATOM   3703  OG  SER U 258      29.633  19.627  38.351  1.00  0.93
ATOM   3704  HG1 SER U 258      30.211  18.880  38.182  1.00  0.93
ATOM   3705  C   SER U 258      27.485  20.169  36.197  1.00  0.93
ATOM   3706  O   SER U 258      26.650  20.762  35.503  1.00  0.93
ATOM   3707  N   ARG U 259      28.569  19.689  35.587  1.00  1.69
ATOM   3708  HN  ARG U 259      29.110  19.148  36.227  1.00  1.69
ATOM   3709  CA  ARG U 259      29.143  19.927  34.178  1.00  1.69
ATOM   3710  HA  ARG U 259      28.765  20.853  33.772  1.00  1.69
ATOM   3711  CB  ARG U 259      30.694  19.981  34.173  1.00  1.69
ATOM   3712  HB1 ARG U 259      31.141  19.094  34.672  1.00  1.69
ATOM   3713  HB2 ARG U 259      31.139  20.080  33.160  1.00  1.69
ATOM   3714  CG  ARG U 259      31.130  21.176  35.013  1.00  1.69
ATOM   3715  HG1 ARG U 259      31.051  22.158  34.500  1.00  1.69
ATOM   3716  HG2 ARG U 259      30.457  21.222  35.895  1.00  1.69
ATOM   3717  CD  ARG U 259      32.532  20.950  35.545  1.00  1.69
ATOM   3718  HD1 ARG U 259      32.855  21.815  36.164  1.00  1.69
ATOM   3719  HD2 ARG U 259      32.559  20.015  36.144  1.00  1.69
ATOM   3720  NE  ARG U 259      33.443  20.684  34.427  1.00  1.69
ATOM   3721  HE  ARG U 259      33.249  21.016  33.504  1.00  1.69
ATOM   3722  CZ  ARG U 259      34.677  20.237  34.550  1.00  1.69
ATOM   3723  NH1 ARG U 259      35.076  19.705  35.715  1.00  1.69
ATOM   3724 HH11 ARG U 259      35.938  19.199  35.697  1.00  1.69
ATOM   3725 HH12 ARG U 259      34.416  19.698  36.467  1.00  1.69
ATOM   3726  NH2 ARG U 259      35.585  20.251  33.614  1.00  1.69
ATOM   3727 HH21 ARG U 259      36.481  19.973  33.961  1.00  1.69
ATOM   3728 HH22 ARG U 259      35.316  20.607  32.719  1.00  1.69
ATOM   3729  C   ARG U 259      28.674  18.792  33.297  1.00  1.69
ATOM   3730  O   ARG U 259      27.927  17.934  33.741  1.00  1.69
ATOM   3731  N   GLN U 260      29.061  18.795  31.996  1.00  2.25
ATOM   3732  HN  GLN U 260      29.766  19.429  31.688  1.00  2.25
ATOM   3733  CA  GLN U 260      28.604  17.776  31.033  1.00  2.25
ATOM   3734  HA  GLN U 260      27.529  17.689  31.085  1.00  2.25
ATOM   3735  CB  GLN U 260      28.991  18.194  29.575  1.00  2.25
ATOM   3736  HB1 GLN U 260      28.864  19.292  29.460  1.00  2.25
ATOM   3737  HB2 GLN U 260      30.086  18.007  29.588  1.00  2.25
ATOM   3738  CG  GLN U 260      28.379  17.309  28.468  1.00  2.25
ATOM   3739  HG1 GLN U 260      28.789  16.277  28.496  1.00  2.25
ATOM   3740  HG2 GLN U 260      27.276  17.277  28.602  1.00  2.25
ATOM   3741  CD  GLN U 260      28.664  17.857  27.105  1.00  2.25
ATOM   3742  OE1 GLN U 260      27.793  18.414  26.473  1.00  2.25
ATOM   3743  NE2 GLN U 260      29.959  17.852  26.665  1.00  2.25
ATOM   3744 HE21 GLN U 260      30.212  18.252  25.784  1.00  2.25
ATOM   3745 HE22 GLN U 260      30.627  17.686  27.390  1.00  2.25
ATOM   3746  C   GLN U 260      29.141  16.445  31.404  1.00  2.25
ATOM   3747  O   GLN U 260      28.317  15.587  31.708  1.00  2.25
ATOM   3748  N   GLU U 261      30.467  16.233  31.439  1.00  2.48
ATOM   3749  HN  GLU U 261      31.002  17.061  31.288  1.00  2.48
ATOM   3750  CA  GLU U 261      31.073  15.042  32.031  1.00  2.48
ATOM   3751  HA  GLU U 261      30.494  14.195  31.695  1.00  2.48
ATOM   3752  CB  GLU U 261      32.436  14.849  31.448  1.00  2.48
ATOM   3753  HB1 GLU U 261      32.439  14.742  30.342  1.00  2.48
ATOM   3754  HB2 GLU U 261      33.065  15.700  31.787  1.00  2.48
ATOM   3755  CG  GLU U 261      33.212  13.541  31.960  1.00  2.48
ATOM   3756  HG1 GLU U 261      33.363  13.592  33.059  1.00  2.48
ATOM   3757  HG2 GLU U 261      32.682  12.604  31.688  1.00  2.48
ATOM   3758  CD  GLU U 261      34.571  13.315  31.389  1.00  2.48
ATOM   3759  OE1 GLU U 261      35.326  14.293  31.150  1.00  2.48
ATOM   3760  OE2 GLU U 261      34.933  12.201  30.946  1.00  2.48
ATOM   3761  C   GLU U 261      31.204  15.099  33.618  1.00  2.48
ATOM   3762  O   GLU U 261      30.621  14.219  34.281  1.00  2.48
ATOM   3763  N   VAL U 262      32.017  15.988  34.223  1.00  2.14
ATOM   3764  HN  VAL U 262      32.274  16.795  33.698  1.00  2.14
ATOM   3765  CA  VAL U 262      32.367  15.838  35.701  1.00  2.14
ATOM   3766  HA  VAL U 262      32.659  14.808  35.838  1.00  2.14
ATOM   3767  CB  VAL U 262      33.627  16.642  35.993  1.00  2.14
ATOM   3768  HB  VAL U 262      33.559  17.750  35.984  1.00  2.14
ATOM   3769  CG1 VAL U 262      34.341  16.203  37.323  1.00  2.14
ATOM   3770 HG11 VAL U 262      34.666  15.149  37.187  1.00  2.14
ATOM   3771 HG12 VAL U 262      35.254  16.800  37.535  1.00  2.14
ATOM   3772 HG13 VAL U 262      33.731  16.240  38.250  1.00  2.14
ATOM   3773  CG2 VAL U 262      34.557  16.408  34.807  1.00  2.14
ATOM   3774 HG21 VAL U 262      34.476  17.200  34.032  1.00  2.14
ATOM   3775 HG22 VAL U 262      35.586  16.461  35.224  1.00  2.14
ATOM   3776 HG23 VAL U 262      34.531  15.426  34.288  1.00  2.14
ATOM   3777  C   VAL U 262      31.321  16.301  36.696  1.00  2.14
ATOM   3778  O   VAL U 262      30.730  17.373  36.548  1.00  2.14
ATOM   3779  N   PRO U 263      31.086  15.446  37.748  1.00  1.83
ATOM   3780  CD  PRO U 263      31.241  13.952  37.646  1.00  1.83
ATOM   3781  HD1 PRO U 263      30.717  13.730  36.692  1.00  1.83
ATOM   3782  HD2 PRO U 263      32.297  13.633  37.778  1.00  1.83
ATOM   3783  CA  PRO U 263      30.384  15.808  38.942  1.00  1.83
ATOM   3784  HA  PRO U 263      29.433  16.197  38.608  1.00  1.83
ATOM   3785  CB  PRO U 263      30.413  14.515  39.831  1.00  1.83
ATOM   3786  HB1 PRO U 263      29.554  14.282  40.496  1.00  1.83
ATOM   3787  HB2 PRO U 263      31.421  14.503  40.298  1.00  1.83
ATOM   3788  CG  PRO U 263      30.489  13.406  38.782  1.00  1.83
ATOM   3789  HG1 PRO U 263      29.499  12.977  38.516  1.00  1.83
ATOM   3790  HG2 PRO U 263      31.009  12.530  39.225  1.00  1.83
ATOM   3791  C   PRO U 263      31.047  16.958  39.794  1.00  1.83
ATOM   3792  O   PRO U 263      31.929  17.679  39.391  1.00  1.83
ATOM   3793  N   LEU U 264      30.640  17.066  41.009  1.00  1.54
ATOM   3794  HN  LEU U 264      29.837  16.593  41.362  1.00  1.54
ATOM   3795  CA  LEU U 264      31.101  18.132  41.898  1.00  1.54
ATOM   3796  HA  LEU U 264      30.910  19.061  41.383  1.00  1.54
ATOM   3797  CB  LEU U 264      30.060  18.150  42.997  1.00  1.54
ATOM   3798  HB1 LEU U 264      29.100  17.691  42.675  1.00  1.54
ATOM   3799  HB2 LEU U 264      30.374  17.510  43.849  1.00  1.54
ATOM   3800  CG  LEU U 264      29.681  19.635  43.441  1.00  1.54
ATOM   3801  HG  LEU U 264      30.645  20.186  43.403  1.00  1.54
ATOM   3802  CD1 LEU U 264      28.887  20.419  42.406  1.00  1.54
ATOM   3803 HD11 LEU U 264      28.654  21.381  42.911  1.00  1.54
ATOM   3804 HD12 LEU U 264      29.373  20.616  41.426  1.00  1.54
ATOM   3805 HD13 LEU U 264      27.869  19.987  42.305  1.00  1.54
ATOM   3806  CD2 LEU U 264      29.172  19.744  44.941  1.00  1.54
ATOM   3807 HD21 LEU U 264      28.393  19.017  45.253  1.00  1.54
ATOM   3808 HD22 LEU U 264      30.099  19.590  45.534  1.00  1.54
ATOM   3809 HD23 LEU U 264      28.772  20.769  45.095  1.00  1.54
ATOM   3810  C   LEU U 264      32.580  17.949  42.368  1.00  1.54
ATOM   3811  O   LEU U 264      33.315  18.899  42.165  1.00  1.54
ATOM   3812  N   ALA U 265      32.918  16.754  42.760  1.00  1.68
ATOM   3813  HN  ALA U 265      32.142  16.133  42.840  1.00  1.68
ATOM   3814  CA  ALA U 265      34.209  16.281  42.863  1.00  1.68
ATOM   3815  HA  ALA U 265      33.976  15.394  43.432  1.00  1.68
ATOM   3816  CB  ALA U 265      34.945  16.099  41.469  1.00  1.68
ATOM   3817  HB1 ALA U 265      34.384  15.319  40.912  1.00  1.68
ATOM   3818  HB2 ALA U 265      35.048  17.107  41.013  1.00  1.68
ATOM   3819  HB3 ALA U 265      35.967  15.707  41.658  1.00  1.68
ATOM   3820  C   ALA U 265      35.094  16.990  43.871  1.00  1.68
ATOM   3821  O   ALA U 265      34.907  16.838  45.058  1.00  1.68
ATOM   3822  N   THR U 266      35.974  17.932  43.485  1.00  1.29
ATOM   3823  HN  THR U 266      36.151  18.009  42.507  1.00  1.29
ATOM   3824  CA  THR U 266      36.699  18.903  44.288  1.00  1.29
ATOM   3825  HA  THR U 266      37.275  18.330  45.000  1.00  1.29
ATOM   3826  CB  THR U 266      37.565  19.834  43.484  1.00  1.29
ATOM   3827  HB  THR U 266      38.026  20.529  44.218  1.00  1.29
ATOM   3828  OG1 THR U 266      36.761  20.398  42.516  1.00  1.29
ATOM   3829  HG1 THR U 266      37.062  21.303  42.406  1.00  1.29
ATOM   3830  CG2 THR U 266      38.641  18.979  42.805  1.00  1.29
ATOM   3831 HG21 THR U 266      38.198  18.342  42.009  1.00  1.29
ATOM   3832 HG22 THR U 266      39.415  19.635  42.353  1.00  1.29
ATOM   3833 HG23 THR U 266      39.160  18.311  43.525  1.00  1.29
ATOM   3834  C   THR U 266      35.907  19.718  45.323  1.00  1.29
ATOM   3835  O   THR U 266      36.217  19.848  46.539  1.00  1.29
ATOM   3836  N   LEU U 267      34.708  20.316  44.976  1.00  1.05
ATOM   3837  HN  LEU U 267      34.579  20.346  43.988  1.00  1.05
ATOM   3838  CA  LEU U 267      33.755  20.938  45.895  1.00  1.05
ATOM   3839  HA  LEU U 267      34.325  21.670  46.448  1.00  1.05
ATOM   3840  CB  LEU U 267      32.575  21.535  45.024  1.00  1.05
ATOM   3841  HB1 LEU U 267      32.219  20.749  44.324  1.00  1.05
ATOM   3842  HB2 LEU U 267      31.683  21.901  45.577  1.00  1.05
ATOM   3843  CG  LEU U 267      33.013  22.779  44.216  1.00  1.05
ATOM   3844  HG  LEU U 267      33.835  22.478  43.531  1.00  1.05
ATOM   3845  CD1 LEU U 267      31.781  23.254  43.420  1.00  1.05
ATOM   3846 HD11 LEU U 267      31.985  24.219  42.908  1.00  1.05
ATOM   3847 HD12 LEU U 267      31.426  22.432  42.762  1.00  1.05
ATOM   3848 HD13 LEU U 267      30.920  23.518  44.070  1.00  1.05
ATOM   3849  CD2 LEU U 267      33.422  23.901  45.236  1.00  1.05
ATOM   3850 HD21 LEU U 267      32.548  24.203  45.852  1.00  1.05
ATOM   3851 HD22 LEU U 267      34.313  23.708  45.873  1.00  1.05
ATOM   3852 HD23 LEU U 267      33.664  24.809  44.643  1.00  1.05
ATOM   3853  C   LEU U 267      33.147  20.115  46.960  1.00  1.05
ATOM   3854  O   LEU U 267      32.771  20.647  48.032  1.00  1.05
ATOM   3855  N   GLU U 268      33.052  18.764  46.838  1.00  0.94
ATOM   3856  HN  GLU U 268      33.283  18.356  45.958  1.00  0.94
ATOM   3857  CA  GLU U 268      32.500  17.924  47.804  1.00  0.94
ATOM   3858  HA  GLU U 268      31.525  18.356  47.975  1.00  0.94
ATOM   3859  CB  GLU U 268      32.255  16.565  47.328  1.00  0.94
ATOM   3860  HB1 GLU U 268      33.220  16.241  46.882  1.00  0.94
ATOM   3861  HB2 GLU U 268      32.000  15.815  48.106  1.00  0.94
ATOM   3862  CG  GLU U 268      31.204  16.536  46.156  1.00  0.94
ATOM   3863  HG1 GLU U 268      30.205  16.860  46.518  1.00  0.94
ATOM   3864  HG2 GLU U 268      31.451  17.168  45.277  1.00  0.94
ATOM   3865  CD  GLU U 268      30.988  15.100  45.626  1.00  0.94
ATOM   3866  OE1 GLU U 268      30.898  14.941  44.392  1.00  0.94
ATOM   3867  OE2 GLU U 268      30.994  14.183  46.528  1.00  0.94
ATOM   3868  C   GLU U 268      33.158  17.809  49.145  1.00  0.94
ATOM   3869  O   GLU U 268      32.413  17.771  50.124  1.00  0.94
ATOM   3870  N   PRO U 269      34.417  17.716  49.347  1.00  1.17
ATOM   3871  CD  PRO U 269      35.350  17.105  48.395  1.00  1.17
ATOM   3872  HD1 PRO U 269      35.059  16.242  47.759  1.00  1.17
ATOM   3873  HD2 PRO U 269      35.641  17.970  47.761  1.00  1.17
ATOM   3874  CA  PRO U 269      35.029  17.917  50.669  1.00  1.17
ATOM   3875  HA  PRO U 269      34.577  17.305  51.435  1.00  1.17
ATOM   3876  CB  PRO U 269      36.541  17.635  50.402  1.00  1.17
ATOM   3877  HB1 PRO U 269      36.998  17.074  51.246  1.00  1.17
ATOM   3878  HB2 PRO U 269      37.102  18.562  50.158  1.00  1.17
ATOM   3879  CG  PRO U 269      36.498  16.655  49.192  1.00  1.17
ATOM   3880  HG1 PRO U 269      37.538  16.629  48.804  1.00  1.17
ATOM   3881  HG2 PRO U 269      36.205  15.672  49.620  1.00  1.17
ATOM   3882  C   PRO U 269      34.945  19.349  51.270  1.00  1.17
ATOM   3883  O   PRO U 269      35.372  19.509  52.435  1.00  1.17
ATOM   3884  N   LEU U 270      34.440  20.415  50.534  1.00  1.10
ATOM   3885  HN  LEU U 270      34.161  20.224  49.596  1.00  1.10
ATOM   3886  CA  LEU U 270      34.196  21.740  51.118  1.00  1.10
ATOM   3887  HA  LEU U 270      34.844  21.956  51.955  1.00  1.10
ATOM   3888  CB  LEU U 270      34.667  22.771  49.989  1.00  1.10
ATOM   3889  HB1 LEU U 270      33.917  22.717  49.170  1.00  1.10
ATOM   3890  HB2 LEU U 270      34.599  23.781  50.446  1.00  1.10
ATOM   3891  CG  LEU U 270      36.121  22.627  49.370  1.00  1.10
ATOM   3892  HG  LEU U 270      36.203  21.623  48.900  1.00  1.10
ATOM   3893  CD1 LEU U 270      36.388  23.750  48.460  1.00  1.10
ATOM   3894 HD11 LEU U 270      35.552  23.699  47.731  1.00  1.10
ATOM   3895 HD12 LEU U 270      36.332  24.681  49.065  1.00  1.10
ATOM   3896 HD13 LEU U 270      37.386  23.767  47.972  1.00  1.10
ATOM   3897  CD2 LEU U 270      37.179  22.593  50.461  1.00  1.10
ATOM   3898 HD21 LEU U 270      37.335  23.624  50.845  1.00  1.10
ATOM   3899 HD22 LEU U 270      36.844  21.898  51.260  1.00  1.10
ATOM   3900 HD23 LEU U 270      38.166  22.291  50.050  1.00  1.10
ATOM   3901  C   LEU U 270      32.718  21.969  51.496  1.00  1.10
ATOM   3902  O   LEU U 270      32.322  23.094  51.567  1.00  1.10
ATOM   3903  N   VAL U 271      31.866  20.893  51.717  1.00  1.01
ATOM   3904  HN  VAL U 271      32.232  19.983  51.537  1.00  1.01
ATOM   3905  CA  VAL U 271      30.515  20.977  51.989  1.00  1.01
ATOM   3906  HA  VAL U 271      30.174  21.924  51.599  1.00  1.01
ATOM   3907  CB  VAL U 271      29.640  19.867  51.355  1.00  1.01
ATOM   3908  HB  VAL U 271      30.002  18.879  51.713  1.00  1.01
ATOM   3909  CG1 VAL U 271      28.115  20.135  51.679  1.00  1.01
ATOM   3910 HG11 VAL U 271      27.500  19.365  51.167  1.00  1.01
ATOM   3911 HG12 VAL U 271      27.820  20.076  52.749  1.00  1.01
ATOM   3912 HG13 VAL U 271      27.879  21.113  51.207  1.00  1.01
ATOM   3913  CG2 VAL U 271      29.804  19.986  49.849  1.00  1.01
ATOM   3914 HG21 VAL U 271      30.881  20.030  49.581  1.00  1.01
ATOM   3915 HG22 VAL U 271      29.406  19.103  49.304  1.00  1.01
ATOM   3916 HG23 VAL U 271      29.273  20.910  49.537  1.00  1.01
ATOM   3917  C   VAL U 271      30.386  21.025  53.500  1.00  1.01
ATOM   3918  O   VAL U 271      30.133  20.054  54.213  1.00  1.01
ATOM   3919  N   LYS U 272      30.637  22.166  54.140  1.00  1.02
ATOM   3920  HN  LYS U 272      30.743  23.016  53.630  1.00  1.02
ATOM   3921  CA  LYS U 272      30.478  22.368  55.558  1.00  1.02
ATOM   3922  HA  LYS U 272      30.118  21.438  55.972  1.00  1.02
ATOM   3923  CB  LYS U 272      31.788  22.760  56.257  1.00  1.02
ATOM   3924  HB1 LYS U 272      32.552  22.028  55.916  1.00  1.02
ATOM   3925  HB2 LYS U 272      32.139  23.753  55.902  1.00  1.02
ATOM   3926  CG  LYS U 272      31.715  22.808  57.763  1.00  1.02
ATOM   3927  HG1 LYS U 272      30.887  23.536  57.895  1.00  1.02
ATOM   3928  HG2 LYS U 272      31.379  21.824  58.155  1.00  1.02
ATOM   3929  CD  LYS U 272      32.890  23.322  58.529  1.00  1.02
ATOM   3930  HD1 LYS U 272      33.056  24.403  58.335  1.00  1.02
ATOM   3931  HD2 LYS U 272      32.698  23.215  59.618  1.00  1.02
ATOM   3932  CE  LYS U 272      34.263  22.541  58.269  1.00  1.02
ATOM   3933  HE1 LYS U 272      34.047  21.452  58.234  1.00  1.02
ATOM   3934  HE2 LYS U 272      34.722  22.703  57.271  1.00  1.02
ATOM   3935  NZ  LYS U 272      35.343  22.834  59.277  1.00  1.02
ATOM   3936  HZ1 LYS U 272      34.944  22.524  60.186  1.00  1.02
ATOM   3937  HZ2 LYS U 272      36.256  22.379  59.075  1.00  1.02
ATOM   3938  HZ3 LYS U 272      35.610  23.830  59.408  1.00  1.02
ATOM   3939  C   LYS U 272      29.289  23.344  55.672  1.00  1.02
ATOM   3940  O   LYS U 272      28.118  22.939  55.609  1.00  1.02
ATOM   3941  N   ALA U 273      29.729  24.581  55.858  1.00  1.08
ATOM   3942  HN  ALA U 273      30.692  24.841  55.875  1.00  1.08
ATOM   3943  CA  ALA U 273      28.810  25.718  56.143  1.00  1.08
ATOM   3944  HA  ALA U 273      27.758  25.480  56.088  1.00  1.08
ATOM   3945  CB  ALA U 273      29.084  26.377  57.469  1.00  1.08
ATOM   3946  HB1 ALA U 273      30.183  26.462  57.603  1.00  1.08
ATOM   3947  HB2 ALA U 273      28.527  27.331  57.587  1.00  1.08
ATOM   3948  HB3 ALA U 273      28.636  25.773  58.287  1.00  1.08
ATOM   3949  C   ALA U 273      28.918  26.855  55.124  1.00  1.08
ATOM   3950  O   ALA U 273      27.876  27.339  54.668  1.00  1.08
ATOM   3951  N   GLN U 274      30.083  27.335  54.747  1.00  1.04
ATOM   3952  HN  GLN U 274      30.941  26.932  55.056  1.00  1.04
ATOM   3953  CA  GLN U 274      30.394  28.437  53.824  1.00  1.04
ATOM   3954  HA  GLN U 274      30.004  29.378  54.182  1.00  1.04
ATOM   3955  CB  GLN U 274      31.936  28.513  53.445  1.00  1.04
ATOM   3956  HB1 GLN U 274      32.444  28.473  54.432  1.00  1.04
ATOM   3957  HB2 GLN U 274      32.338  27.565  53.026  1.00  1.04
ATOM   3958  CG  GLN U 274      32.364  29.722  52.625  1.00  1.04
ATOM   3959  HG1 GLN U 274      31.789  29.761  51.676  1.00  1.04
ATOM   3960  HG2 GLN U 274      32.176  30.601  53.279  1.00  1.04
ATOM   3961  CD  GLN U 274      33.876  29.644  52.421  1.00  1.04
ATOM   3962  OE1 GLN U 274      34.633  28.756  52.841  1.00  1.04
ATOM   3963  NE2 GLN U 274      34.368  30.681  51.695  1.00  1.04
ATOM   3964 HE21 GLN U 274      35.368  30.710  51.712  1.00  1.04
ATOM   3965 HE22 GLN U 274      33.714  31.430  51.594  1.00  1.04
ATOM   3966  C   GLN U 274      29.728  28.312  52.461  1.00  1.04
ATOM   3967  O   GLN U 274      28.919  29.228  52.112  1.00  1.04
ATOM   3968  N   LEU U 275      30.047  27.269  51.701  1.00  0.87
ATOM   3969  HN  LEU U 275      30.631  26.480  51.877  1.00  0.87
ATOM   3970  CA  LEU U 275      29.672  27.047  50.308  1.00  0.87
ATOM   3971  HA  LEU U 275      29.953  27.893  49.699  1.00  0.87
ATOM   3972  CB  LEU U 275      30.327  25.663  49.881  1.00  0.87
ATOM   3973  HB1 LEU U 275      31.353  25.633  50.307  1.00  0.87
ATOM   3974  HB2 LEU U 275      29.721  24.919  50.441  1.00  0.87
ATOM   3975  CG  LEU U 275      30.222  25.294  48.429  1.00  0.87
ATOM   3976  HG  LEU U 275      29.222  25.316  47.945  1.00  0.87
ATOM   3977  CD1 LEU U 275      31.108  26.217  47.645  1.00  0.87
ATOM   3978 HD11 LEU U 275      30.819  27.290  47.642  1.00  0.87
ATOM   3979 HD12 LEU U 275      32.070  26.153  48.196  1.00  0.87
ATOM   3980 HD13 LEU U 275      31.223  25.971  46.568  1.00  0.87
ATOM   3981  CD2 LEU U 275      30.804  23.856  48.116  1.00  0.87
ATOM   3982 HD21 LEU U 275      30.061  23.076  48.386  1.00  0.87
ATOM   3983 HD22 LEU U 275      30.915  23.714  47.020  1.00  0.87
ATOM   3984 HD23 LEU U 275      31.816  23.641  48.520  1.00  0.87
ATOM   3985  C   LEU U 275      28.127  26.862  50.172  1.00  0.87
ATOM   3986  O   LEU U 275      27.510  27.301  49.214  1.00  0.87
ATOM   3987  N   VAL U 276      27.507  26.320  51.271  1.00  0.80
ATOM   3988  HN  VAL U 276      28.083  26.046  52.038  1.00  0.80
ATOM   3989  CA  VAL U 276      26.088  26.105  51.583  1.00  0.80
ATOM   3990  HA  VAL U 276      25.552  25.727  50.725  1.00  0.80
ATOM   3991  CB  VAL U 276      25.883  25.149  52.729  1.00  0.80
ATOM   3992  HB  VAL U 276      26.430  25.430  53.654  1.00  0.80
ATOM   3993  CG1 VAL U 276      24.416  24.836  53.049  1.00  0.80
ATOM   3994 HG11 VAL U 276      23.958  25.836  53.206  1.00  0.80
ATOM   3995 HG12 VAL U 276      23.933  24.253  52.236  1.00  0.80
ATOM   3996 HG13 VAL U 276      24.444  24.301  54.022  1.00  0.80
ATOM   3997  CG2 VAL U 276      26.550  23.754  52.348  1.00  0.80
ATOM   3998 HG21 VAL U 276      26.125  22.943  52.978  1.00  0.80
ATOM   3999 HG22 VAL U 276      26.227  23.598  51.296  1.00  0.80
ATOM   4000 HG23 VAL U 276      27.638  23.887  52.531  1.00  0.80
ATOM   4001  C   VAL U 276      25.316  27.426  51.742  1.00  0.80
ATOM   4002  O   VAL U 276      24.245  27.673  51.170  1.00  0.80
ATOM   4003  N   GLU U 277      25.825  28.342  52.515  1.00  0.87
ATOM   4004  HN  GLU U 277      26.537  28.103  53.170  1.00  0.87
ATOM   4005  CA  GLU U 277      25.391  29.694  52.716  1.00  0.87
ATOM   4006  HA  GLU U 277      24.365  29.719  53.053  1.00  0.87
ATOM   4007  CB  GLU U 277      26.185  30.394  53.827  1.00  0.87
ATOM   4008  HB1 GLU U 277      26.007  29.822  54.763  1.00  0.87
ATOM   4009  HB2 GLU U 277      27.275  30.227  53.687  1.00  0.87
ATOM   4010  CG  GLU U 277      25.877  31.874  54.052  1.00  0.87
ATOM   4011  HG1 GLU U 277      26.392  32.557  53.343  1.00  0.87
ATOM   4012  HG2 GLU U 277      24.778  32.034  54.072  1.00  0.87
ATOM   4013  CD  GLU U 277      26.380  32.381  55.426  1.00  0.87
ATOM   4014  OE1 GLU U 277      27.041  31.629  56.193  1.00  0.87
ATOM   4015  OE2 GLU U 277      26.036  33.551  55.725  1.00  0.87
ATOM   4016  C   GLU U 277      25.577  30.470  51.454  1.00  0.87
ATOM   4017  O   GLU U 277      24.628  31.221  51.109  1.00  0.87
ATOM   4018  N   GLU U 278      26.585  30.285  50.641  1.00  0.88
ATOM   4019  HN  GLU U 278      27.222  29.519  50.608  1.00  0.88
ATOM   4020  CA  GLU U 278      26.723  31.099  49.443  1.00  0.88
ATOM   4021  HA  GLU U 278      26.456  32.126  49.643  1.00  0.88
ATOM   4022  CB  GLU U 278      28.112  30.958  48.854  1.00  0.88
ATOM   4023  HB1 GLU U 278      28.718  31.236  49.743  1.00  0.88
ATOM   4024  HB2 GLU U 278      28.158  29.900  48.517  1.00  0.88
ATOM   4025  CG  GLU U 278      28.688  31.891  47.740  1.00  0.88
ATOM   4026  HG1 GLU U 278      29.658  31.603  47.282  1.00  0.88
ATOM   4027  HG2 GLU U 278      27.978  31.993  46.892  1.00  0.88
ATOM   4028  CD  GLU U 278      28.972  33.304  48.287  1.00  0.88
ATOM   4029  OE1 GLU U 278      29.792  33.465  49.247  1.00  0.88
ATOM   4030  OE2 GLU U 278      28.367  34.346  47.796  1.00  0.88
ATOM   4031  C   GLU U 278      25.747  30.690  48.356  1.00  0.88
ATOM   4032  O   GLU U 278      25.211  31.539  47.659  1.00  0.88
ATOM   4033  N   TRP U 279      25.488  29.330  48.231  1.00  0.85
ATOM   4034  HN  TRP U 279      25.976  28.565  48.643  1.00  0.85
ATOM   4035  CA  TRP U 279      24.369  28.886  47.422  1.00  0.85
ATOM   4036  HA  TRP U 279      24.514  29.300  46.436  1.00  0.85
ATOM   4037  CB  TRP U 279      24.431  27.313  47.436  1.00  0.85
ATOM   4038  HB1 TRP U 279      24.462  26.931  48.479  1.00  0.85
ATOM   4039  HB2 TRP U 279      23.503  26.884  47.002  1.00  0.85
ATOM   4040  CG  TRP U 279      25.556  26.652  46.876  1.00  0.85
ATOM   4041  CD1 TRP U 279      26.487  27.233  46.007  1.00  0.85
ATOM   4042  HD1 TRP U 279      26.562  28.258  45.675  1.00  0.85
ATOM   4043  NE1 TRP U 279      27.447  26.281  45.707  1.00  0.85
ATOM   4044  HE1 TRP U 279      27.970  26.258  44.884  1.00  0.85
ATOM   4045  CE2 TRP U 279      27.117  25.076  46.247  1.00  0.85
ATOM   4046  CD2 TRP U 279      25.981  25.279  47.023  1.00  0.85
ATOM   4047  CE3 TRP U 279      25.472  24.284  47.822  1.00  0.85
ATOM   4048  HE3 TRP U 279      24.712  24.630  48.507  1.00  0.85
ATOM   4049  CZ3 TRP U 279      26.138  23.050  47.840  1.00  0.85
ATOM   4050  HZ3 TRP U 279      25.676  22.293  48.456  1.00  0.85
ATOM   4051  CZ2 TRP U 279      27.708  23.797  46.126  1.00  0.85
ATOM   4052  HZ2 TRP U 279      28.646  23.589  45.633  1.00  0.85
ATOM   4053  CH2 TRP U 279      27.201  22.722  46.983  1.00  0.85
ATOM   4054  HH2 TRP U 279      27.549  21.701  46.950  1.00  0.85
ATOM   4055  C   TRP U 279      22.972  29.176  48.013  1.00  0.85
ATOM   4056  O   TRP U 279      21.986  29.274  47.266  1.00  0.85
ATOM   4057  N   ALA U 280      22.863  29.393  49.317  1.00  0.86
ATOM   4058  HN  ALA U 280      23.708  29.258  49.827  1.00  0.86
ATOM   4059  CA  ALA U 280      21.618  29.799  49.979  1.00  0.86
ATOM   4060  HA  ALA U 280      20.850  29.111  49.658  1.00  0.86
ATOM   4061  CB  ALA U 280      21.644  29.625  51.451  1.00  0.86
ATOM   4062  HB1 ALA U 280      21.926  28.596  51.759  1.00  0.86
ATOM   4063  HB2 ALA U 280      22.375  30.362  51.847  1.00  0.86
ATOM   4064  HB3 ALA U 280      20.676  29.978  51.865  1.00  0.86
ATOM   4065  C   ALA U 280      21.215  31.184  49.571  1.00  0.86
ATOM   4066  O   ALA U 280      20.094  31.516  49.114  1.00  0.86
ATOM   4067  N   ASN U 281      22.213  32.084  49.694  1.00  0.93
ATOM   4068  HN  ASN U 281      23.101  31.797  50.043  1.00  0.93
ATOM   4069  CA  ASN U 281      22.116  33.584  49.596  1.00  0.93
ATOM   4070  HA  ASN U 281      21.081  33.862  49.728  1.00  0.93
ATOM   4071  CB  ASN U 281      22.993  34.163  50.666  1.00  0.93
ATOM   4072  HB1 ASN U 281      24.030  33.920  50.349  1.00  0.93
ATOM   4073  HB2 ASN U 281      22.877  35.267  50.643  1.00  0.93
ATOM   4074  CG  ASN U 281      22.561  33.692  52.048  1.00  0.93
ATOM   4075  OD1 ASN U 281      21.454  33.204  52.318  1.00  0.93
ATOM   4076  ND2 ASN U 281      23.462  33.982  53.017  1.00  0.93
ATOM   4077 HD21 ASN U 281      23.238  33.794  53.974  1.00  0.93
ATOM   4078 HD22 ASN U 281      24.394  34.278  52.805  1.00  0.93
ATOM   4079  C   ASN U 281      22.447  34.287  48.279  1.00  0.93
ATOM   4080  O   ASN U 281      21.863  35.328  47.913  1.00  0.93
ATOM   4081  N   SER U 282      23.416  33.798  47.472  1.00  0.88
ATOM   4082  HN  SER U 282      23.856  32.932  47.698  1.00  0.88
ATOM   4083  CA  SER U 282      23.841  34.481  46.259  1.00  0.88
ATOM   4084  HA  SER U 282      23.675  35.543  46.370  1.00  0.88
ATOM   4085  CB  SER U 282      25.432  34.249  46.036  1.00  0.88
ATOM   4086  HB1 SER U 282      25.700  33.176  46.140  1.00  0.88
ATOM   4087  HB2 SER U 282      25.687  34.629  45.024  1.00  0.88
ATOM   4088  OG  SER U 282      26.129  34.994  47.039  1.00  0.88
ATOM   4089  HG1 SER U 282      26.928  34.519  47.282  1.00  0.88
ATOM   4090  C   SER U 282      23.172  33.974  45.022  1.00  0.88
ATOM   4091  O   SER U 282      23.669  33.981  43.954  1.00  0.88
ATOM   4092  N   VAL U 283      21.847  33.611  45.134  1.00  0.81
ATOM   4093  HN  VAL U 283      21.346  33.766  45.982  1.00  0.81
ATOM   4094  CA  VAL U 283      20.996  33.326  43.978  1.00  0.81
ATOM   4095  HA  VAL U 283      21.653  33.412  43.125  1.00  0.81
ATOM   4096  CB  VAL U 283      20.306  31.959  44.040  1.00  0.81
ATOM   4097  HB  VAL U 283      19.677  31.826  43.134  1.00  0.81
ATOM   4098  CG1 VAL U 283      21.320  30.828  44.008  1.00  0.81
ATOM   4099 HG11 VAL U 283      21.829  30.844  43.021  1.00  0.81
ATOM   4100 HG12 VAL U 283      22.148  31.062  44.712  1.00  0.81
ATOM   4101 HG13 VAL U 283      20.993  29.781  44.182  1.00  0.81
ATOM   4102  CG2 VAL U 283      19.482  31.824  45.332  1.00  0.81
ATOM   4103 HG21 VAL U 283      18.918  30.870  45.252  1.00  0.81
ATOM   4104 HG22 VAL U 283      20.100  31.938  46.248  1.00  0.81
ATOM   4105 HG23 VAL U 283      18.630  32.536  45.366  1.00  0.81
ATOM   4106  C   VAL U 283      20.061  34.386  43.707  1.00  0.81
ATOM   4107  O   VAL U 283      19.814  35.201  44.592  1.00  0.81
ATOM   4108  N   LYS U 284      19.449  34.436  42.480  1.00  0.88
ATOM   4109  HN  LYS U 284      19.535  33.777  41.736  1.00  0.88
ATOM   4110  CA  LYS U 284      18.468  35.440  42.096  1.00  0.88
ATOM   4111  HA  LYS U 284      18.344  36.177  42.876  1.00  0.88
ATOM   4112  CB  LYS U 284      19.044  36.073  40.844  1.00  0.88
ATOM   4113  HB1 LYS U 284      18.353  36.723  40.265  1.00  0.88
ATOM   4114  HB2 LYS U 284      19.991  36.622  41.032  1.00  0.88
ATOM   4115  CG  LYS U 284      19.350  35.063  39.677  1.00  0.88
ATOM   4116  HG1 LYS U 284      20.123  34.339  40.011  1.00  0.88
ATOM   4117  HG2 LYS U 284      18.466  34.531  39.263  1.00  0.88
ATOM   4118  CD  LYS U 284      19.865  35.738  38.385  1.00  0.88
ATOM   4119  HD1 LYS U 284      20.521  36.522  38.819  1.00  0.88
ATOM   4120  HD2 LYS U 284      20.563  35.066  37.841  1.00  0.88
ATOM   4121  CE  LYS U 284      18.741  36.318  37.581  1.00  0.88
ATOM   4122  HE1 LYS U 284      17.879  35.666  37.323  1.00  0.88
ATOM   4123  HE2 LYS U 284      18.296  37.153  38.163  1.00  0.88
ATOM   4124  NZ  LYS U 284      19.295  36.879  36.413  1.00  0.88
ATOM   4125  HZ1 LYS U 284      19.984  37.628  36.628  1.00  0.88
ATOM   4126  HZ2 LYS U 284      19.746  36.229  35.738  1.00  0.88
ATOM   4127  HZ3 LYS U 284      18.530  37.393  35.932  1.00  0.88
ATOM   4128  C   LYS U 284      17.199  34.719  41.732  1.00  0.88
ATOM   4129  O   LYS U 284      17.185  33.539  41.580  1.00  0.88
ATOM   4130  N   LYS U 285      16.084  35.510  41.578  1.00  0.82
ATOM   4131  HN  LYS U 285      16.180  36.493  41.713  1.00  0.82
ATOM   4132  CA  LYS U 285      14.775  35.004  41.208  1.00  0.82
ATOM   4133  HA  LYS U 285      14.586  34.062  41.702  1.00  0.82
ATOM   4134  CB  LYS U 285      13.795  36.045  41.763  1.00  0.82
ATOM   4135  HB1 LYS U 285      14.102  36.185  42.821  1.00  0.82
ATOM   4136  HB2 LYS U 285      13.916  36.969  41.159  1.00  0.82
ATOM   4137  CG  LYS U 285      12.372  35.583  41.699  1.00  0.82
ATOM   4138  HG1 LYS U 285      11.987  35.659  40.660  1.00  0.82
ATOM   4139  HG2 LYS U 285      12.349  34.595  42.207  1.00  0.82
ATOM   4140  CD  LYS U 285      11.487  36.504  42.594  1.00  0.82
ATOM   4141  HD1 LYS U 285      11.597  36.182  43.651  1.00  0.82
ATOM   4142  HD2 LYS U 285      11.798  37.554  42.412  1.00  0.82
ATOM   4143  CE  LYS U 285       9.986  36.445  42.220  1.00  0.82
ATOM   4144  HE1 LYS U 285       9.837  36.643  41.137  1.00  0.82
ATOM   4145  HE2 LYS U 285       9.683  35.426  42.542  1.00  0.82
ATOM   4146  NZ  LYS U 285       9.222  37.373  43.110  1.00  0.82
ATOM   4147  HZ1 LYS U 285       9.547  37.241  44.089  1.00  0.82
ATOM   4148  HZ2 LYS U 285       9.433  38.352  42.828  1.00  0.82
ATOM   4149  HZ3 LYS U 285       8.197  37.202  43.101  1.00  0.82
ATOM   4150  C   LYS U 285      14.703  34.870  39.708  1.00  0.82
ATOM   4151  O   LYS U 285      14.830  35.837  38.897  1.00  0.82
ATOM   4152  N   GLN U 286      14.400  33.591  39.192  1.00  0.86
ATOM   4153  HN  GLN U 286      14.213  32.831  39.809  1.00  0.86
ATOM   4154  CA  GLN U 286      14.510  33.366  37.785  1.00  0.86
ATOM   4155  HA  GLN U 286      14.314  34.315  37.309  1.00  0.86
ATOM   4156  CB  GLN U 286      15.917  32.829  37.510  1.00  0.86
ATOM   4157  HB1 GLN U 286      16.652  33.323  38.181  1.00  0.86
ATOM   4158  HB2 GLN U 286      15.906  31.738  37.717  1.00  0.86
ATOM   4159  CG  GLN U 286      16.407  33.040  36.054  1.00  0.86
ATOM   4160  HG1 GLN U 286      15.804  32.413  35.364  1.00  0.86
ATOM   4161  HG2 GLN U 286      16.450  34.122  35.806  1.00  0.86
ATOM   4162  CD  GLN U 286      17.858  32.608  35.983  1.00  0.86
ATOM   4163  OE1 GLN U 286      18.854  33.304  36.163  1.00  0.86
ATOM   4164  NE2 GLN U 286      18.019  31.416  35.372  1.00  0.86
ATOM   4165 HE21 GLN U 286      18.927  31.339  34.959  1.00  0.86
ATOM   4166 HE22 GLN U 286      17.278  30.959  34.880  1.00  0.86
ATOM   4167  C   GLN U 286      13.513  32.369  37.376  1.00  0.86
ATOM   4168  O   GLN U 286      13.383  31.369  38.038  1.00  0.86
ATOM   4169  N   LYS U 287      13.002  32.594  36.112  1.00  0.85
ATOM   4170  HN  LYS U 287      13.256  33.390  35.569  1.00  0.85
ATOM   4171  CA  LYS U 287      12.057  31.830  35.375  1.00  0.85
ATOM   4172  HA  LYS U 287      11.417  31.380  36.119  1.00  0.85
ATOM   4173  CB  LYS U 287      11.217  32.631  34.333  1.00  0.85
ATOM   4174  HB1 LYS U 287      12.002  33.300  33.920  1.00  0.85
ATOM   4175  HB2 LYS U 287      10.667  32.074  33.545  1.00  0.85
ATOM   4176  CG  LYS U 287      10.229  33.557  35.095  1.00  0.85
ATOM   4177  HG1 LYS U 287       9.405  32.924  35.487  1.00  0.85
ATOM   4178  HG2 LYS U 287      10.800  34.078  35.893  1.00  0.85
ATOM   4179  CD  LYS U 287       9.602  34.575  34.094  1.00  0.85
ATOM   4180  HD1 LYS U 287      10.385  35.285  33.751  1.00  0.85
ATOM   4181  HD2 LYS U 287       9.198  34.141  33.155  1.00  0.85
ATOM   4182  CE  LYS U 287       8.499  35.445  34.696  1.00  0.85
ATOM   4183  HE1 LYS U 287       7.949  36.100  33.987  1.00  0.85
ATOM   4184  HE2 LYS U 287       7.725  34.798  35.161  1.00  0.85
ATOM   4185  NZ  LYS U 287       9.112  36.241  35.712  1.00  0.85
ATOM   4186  HZ1 LYS U 287       9.349  35.799  36.624  1.00  0.85
ATOM   4187  HZ2 LYS U 287       9.906  36.824  35.378  1.00  0.85
ATOM   4188  HZ3 LYS U 287       8.337  36.845  36.051  1.00  0.85
ATOM   4189  C   LYS U 287      12.913  30.815  34.626  1.00  0.85
ATOM   4190  O   LYS U 287      13.580  31.109  33.629  1.00  0.85
ATOM   4191  N   VAL U 288      12.806  29.506  35.084  1.00  0.77
ATOM   4192  HN  VAL U 288      12.110  29.319  35.774  1.00  0.77
ATOM   4193  CA  VAL U 288      13.529  28.461  34.486  1.00  0.77
ATOM   4194  HA  VAL U 288      14.003  28.858  33.601  1.00  0.77
ATOM   4195  CB  VAL U 288      14.625  27.905  35.433  1.00  0.77
ATOM   4196  HB  VAL U 288      15.041  26.942  35.067  1.00  0.77
ATOM   4197  CG1 VAL U 288      15.724  29.015  35.565  1.00  0.77
ATOM   4198 HG11 VAL U 288      16.352  29.170  34.662  1.00  0.77
ATOM   4199 HG12 VAL U 288      15.306  30.004  35.847  1.00  0.77
ATOM   4200 HG13 VAL U 288      16.412  28.811  36.413  1.00  0.77
ATOM   4201  CG2 VAL U 288      13.914  27.637  36.845  1.00  0.77
ATOM   4202 HG21 VAL U 288      14.449  26.906  37.488  1.00  0.77
ATOM   4203 HG22 VAL U 288      13.673  28.572  37.394  1.00  0.77
ATOM   4204 HG23 VAL U 288      12.996  27.036  36.669  1.00  0.77
ATOM   4205  C   VAL U 288      12.693  27.392  33.997  1.00  0.77
ATOM   4206  O   VAL U 288      11.482  27.215  34.258  1.00  0.77
ATOM   4207  N   GLU U 289      13.341  26.484  33.248  1.00  0.82
ATOM   4208  HN  GLU U 289      14.256  26.581  32.863  1.00  0.82
ATOM   4209  CA  GLU U 289      12.849  25.160  33.098  1.00  0.82
ATOM   4210  HA  GLU U 289      11.770  25.189  33.084  1.00  0.82
ATOM   4211  CB  GLU U 289      13.330  24.650  31.668  1.00  0.82
ATOM   4212  HB1 GLU U 289      14.436  24.712  31.586  1.00  0.82
ATOM   4213  HB2 GLU U 289      13.047  23.579  31.760  1.00  0.82
ATOM   4214  CG  GLU U 289      12.599  25.362  30.525  1.00  0.82
ATOM   4215  HG1 GLU U 289      11.505  25.380  30.717  1.00  0.82
ATOM   4216  HG2 GLU U 289      12.927  26.414  30.383  1.00  0.82
ATOM   4217  CD  GLU U 289      12.754  24.675  29.173  1.00  0.82
ATOM   4218  OE1 GLU U 289      13.382  25.294  28.333  1.00  0.82
ATOM   4219  OE2 GLU U 289      12.165  23.611  28.839  1.00  0.82
ATOM   4220  C   GLU U 289      13.360  24.147  34.140  1.00  0.82
ATOM   4221  O   GLU U 289      14.559  23.934  34.215  1.00  0.82
ATOM   4222  N   VAL U 290      12.479  23.465  34.855  1.00  0.70
ATOM   4223  HN  VAL U 290      11.532  23.583  34.567  1.00  0.70
ATOM   4224  CA  VAL U 290      12.746  22.486  35.838  1.00  0.70
ATOM   4225  HA  VAL U 290      13.803  22.438  36.052  1.00  0.70
ATOM   4226  CB  VAL U 290      11.927  22.636  37.156  1.00  0.70
ATOM   4227  HB  VAL U 290      10.879  22.743  36.802  1.00  0.70
ATOM   4228  CG1 VAL U 290      12.071  21.422  38.105  1.00  0.70
ATOM   4229 HG11 VAL U 290      11.475  20.599  37.653  1.00  0.70
ATOM   4230 HG12 VAL U 290      13.150  21.160  38.121  1.00  0.70
ATOM   4231 HG13 VAL U 290      11.750  21.656  39.142  1.00  0.70
ATOM   4232  CG2 VAL U 290      12.288  23.956  37.814  1.00  0.70
ATOM   4233 HG21 VAL U 290      12.004  24.820  37.175  1.00  0.70
ATOM   4234 HG22 VAL U 290      11.753  23.973  38.787  1.00  0.70
ATOM   4235 HG23 VAL U 290      13.374  24.001  38.043  1.00  0.70
ATOM   4236  C   VAL U 290      12.493  21.092  35.332  1.00  0.70
ATOM   4237  O   VAL U 290      11.368  20.713  35.093  1.00  0.70
ATOM   4238  N   TYR U 291      13.551  20.265  35.119  1.00  0.75
ATOM   4239  HN  TYR U 291      14.475  20.640  35.149  1.00  0.75
ATOM   4240  CA  TYR U 291      13.509  18.889  34.693  1.00  0.75
ATOM   4241  HA  TYR U 291      12.529  18.553  34.390  1.00  0.75
ATOM   4242  CB  TYR U 291      14.569  18.546  33.621  1.00  0.75
ATOM   4243  HB1 TYR U 291      15.581  18.829  33.981  1.00  0.75
ATOM   4244  HB2 TYR U 291      14.677  17.462  33.403  1.00  0.75
ATOM   4245  CG  TYR U 291      14.304  19.290  32.370  1.00  0.75
ATOM   4246  CD1 TYR U 291      14.586  20.675  32.173  1.00  0.75
ATOM   4247  HD1 TYR U 291      15.031  21.172  33.022  1.00  0.75
ATOM   4248  CE1 TYR U 291      14.327  21.252  30.923  1.00  0.75
ATOM   4249  HE1 TYR U 291      14.721  22.237  30.720  1.00  0.75
ATOM   4250  CZ  TYR U 291      13.814  20.511  29.836  1.00  0.75
ATOM   4251  OH  TYR U 291      13.787  21.108  28.598  1.00  0.75
ATOM   4252  HH  TYR U 291      13.262  21.905  28.698  1.00  0.75
ATOM   4253  CD2 TYR U 291      13.832  18.533  31.251  1.00  0.75
ATOM   4254  HD2 TYR U 291      13.698  17.472  31.397  1.00  0.75
ATOM   4255  CE2 TYR U 291      13.620  19.155  29.993  1.00  0.75
ATOM   4256  HE2 TYR U 291      13.488  18.632  29.057  1.00  0.75
ATOM   4257  C   TYR U 291      13.846  18.171  36.044  1.00  0.75
ATOM   4258  O   TYR U 291      15.009  17.837  36.217  1.00  0.75
ATOM   4259  N   LEU U 292      12.905  17.951  36.960  1.00  0.59
ATOM   4260  HN  LEU U 292      11.950  18.146  36.755  1.00  0.59
ATOM   4261  CA  LEU U 292      13.163  17.285  38.227  1.00  0.59
ATOM   4262  HA  LEU U 292      14.037  17.663  38.737  1.00  0.59
ATOM   4263  CB  LEU U 292      11.959  17.696  39.239  1.00  0.59
ATOM   4264  HB1 LEU U 292      11.870  18.799  39.142  1.00  0.59
ATOM   4265  HB2 LEU U 292      10.979  17.196  39.084  1.00  0.59
ATOM   4266  CG  LEU U 292      12.230  17.342  40.710  1.00  0.59
ATOM   4267  HG  LEU U 292      12.087  16.241  40.667  1.00  0.59
ATOM   4268  CD1 LEU U 292      13.595  17.712  41.273  1.00  0.59
ATOM   4269 HD11 LEU U 292      13.698  18.810  41.134  1.00  0.59
ATOM   4270 HD12 LEU U 292      13.521  17.393  42.335  1.00  0.59
ATOM   4271 HD13 LEU U 292      14.382  17.082  40.806  1.00  0.59
ATOM   4272  CD2 LEU U 292      11.079  17.948  41.584  1.00  0.59
ATOM   4273 HD21 LEU U 292      11.012  19.052  41.483  1.00  0.59
ATOM   4274 HD22 LEU U 292      10.115  17.400  41.508  1.00  0.59
ATOM   4275 HD23 LEU U 292      11.261  17.701  42.652  1.00  0.59
ATOM   4276  C   LEU U 292      13.228  15.781  38.073  1.00  0.59
ATOM   4277  O   LEU U 292      12.158  15.149  37.775  1.00  0.59
ATOM   4278  N   PRO U 293      14.356  15.082  38.170  1.00  0.53
ATOM   4279  CD  PRO U 293      15.561  15.662  38.656  1.00  0.53
ATOM   4280  HD1 PRO U 293      15.942  16.324  37.850  1.00  0.53
ATOM   4281  HD2 PRO U 293      15.500  16.216  39.617  1.00  0.53
ATOM   4282  CA  PRO U 293      14.453  13.610  37.974  1.00  0.53
ATOM   4283  HA  PRO U 293      13.973  13.341  37.045  1.00  0.53
ATOM   4284  CB  PRO U 293      15.928  13.319  38.057  1.00  0.53
ATOM   4285  HB1 PRO U 293      16.362  13.525  37.055  1.00  0.53
ATOM   4286  HB2 PRO U 293      16.184  12.293  38.399  1.00  0.53
ATOM   4287  CG  PRO U 293      16.447  14.405  39.031  1.00  0.53
ATOM   4288  HG1 PRO U 293      17.550  14.474  38.912  1.00  0.53
ATOM   4289  HG2 PRO U 293      16.136  14.114  40.058  1.00  0.53
ATOM   4290  C   PRO U 293      13.604  12.782  38.947  1.00  0.53
ATOM   4291  O   PRO U 293      13.708  13.178  40.107  1.00  0.53
ATOM   4292  N   ARG U 294      12.857  11.713  38.508  1.00  0.49
ATOM   4293  HN  ARG U 294      12.694  11.551  37.537  1.00  0.49
ATOM   4294  CA  ARG U 294      12.037  10.887  39.370  1.00  0.49
ATOM   4295  HA  ARG U 294      11.695  11.630  40.076  1.00  0.49
ATOM   4296  CB  ARG U 294      10.662  10.425  38.720  1.00  0.49
ATOM   4297  HB1 ARG U 294      10.200  11.321  38.251  1.00  0.49
ATOM   4298  HB2 ARG U 294      10.781   9.624  37.960  1.00  0.49
ATOM   4299  CG  ARG U 294       9.627   9.968  39.815  1.00  0.49
ATOM   4300  HG1 ARG U 294      10.044   9.072  40.321  1.00  0.49
ATOM   4301  HG2 ARG U 294       9.678  10.843  40.498  1.00  0.49
ATOM   4302  CD  ARG U 294       8.181   9.809  39.312  1.00  0.49
ATOM   4303  HD1 ARG U 294       7.482   9.517  40.124  1.00  0.49
ATOM   4304  HD2 ARG U 294       7.701  10.706  38.866  1.00  0.49
ATOM   4305  NE  ARG U 294       8.252   8.713  38.335  1.00  0.49
ATOM   4306  HE  ARG U 294       9.067   8.148  38.209  1.00  0.49
ATOM   4307  CZ  ARG U 294       7.175   8.119  37.828  1.00  0.49
ATOM   4308  NH1 ARG U 294       5.951   8.508  38.237  1.00  0.49
ATOM   4309 HH11 ARG U 294       5.239   7.824  38.080  1.00  0.49
ATOM   4310 HH12 ARG U 294       5.791   9.383  38.695  1.00  0.49
ATOM   4311  NH2 ARG U 294       7.183   7.067  37.033  1.00  0.49
ATOM   4312 HH21 ARG U 294       6.332   6.734  36.627  1.00  0.49
ATOM   4313 HH22 ARG U 294       8.033   6.911  36.530  1.00  0.49
ATOM   4314  C   ARG U 294      12.762   9.753  40.084  1.00  0.49
ATOM   4315  O   ARG U 294      12.739   8.614  39.700  1.00  0.49
ATOM   4316  N   PHE U 295      13.333  10.037  41.225  1.00  0.58
ATOM   4317  HN  PHE U 295      13.123  10.806  41.823  1.00  0.58
ATOM   4318  CA  PHE U 295      14.226   9.020  41.791  1.00  0.58
ATOM   4319  HA  PHE U 295      14.488   8.185  41.158  1.00  0.58
ATOM   4320  CB  PHE U 295      15.668   9.600  42.038  1.00  0.58
ATOM   4321  HB1 PHE U 295      16.386   8.828  42.389  1.00  0.58
ATOM   4322  HB2 PHE U 295      16.039   9.912  41.038  1.00  0.58
ATOM   4323  CG  PHE U 295      15.831  10.771  42.917  1.00  0.58
ATOM   4324  CD1 PHE U 295      15.935  10.603  44.307  1.00  0.58
ATOM   4325  HD1 PHE U 295      15.764   9.605  44.682  1.00  0.58
ATOM   4326  CE1 PHE U 295      16.224  11.655  45.102  1.00  0.58
ATOM   4327  HE1 PHE U 295      16.187  11.455  46.163  1.00  0.58
ATOM   4328  CZ  PHE U 295      16.339  12.933  44.560  1.00  0.58
ATOM   4329  HZ  PHE U 295      16.456  13.792  45.205  1.00  0.58
ATOM   4330  CD2 PHE U 295      16.057  12.042  42.374  1.00  0.58
ATOM   4331  HD2 PHE U 295      16.016  12.142  41.300  1.00  0.58
ATOM   4332  CE2 PHE U 295      16.336  13.123  43.220  1.00  0.58
ATOM   4333  HE2 PHE U 295      16.340  14.146  42.872  1.00  0.58
ATOM   4334  C   PHE U 295      13.697   8.471  43.133  1.00  0.58
ATOM   4335  O   PHE U 295      12.877   9.047  43.809  1.00  0.58
ATOM   4336  N   THR U 296      14.156   7.328  43.552  1.00  0.57
ATOM   4337  HN  THR U 296      14.692   6.812  42.889  1.00  0.57
ATOM   4338  CA  THR U 296      13.971   6.806  44.901  1.00  0.57
ATOM   4339  HA  THR U 296      13.875   7.626  45.596  1.00  0.57
ATOM   4340  CB  THR U 296      12.913   5.673  44.865  1.00  0.57
ATOM   4341  HB  THR U 296      13.256   4.711  44.428  1.00  0.57
ATOM   4342  OG1 THR U 296      11.805   6.063  44.083  1.00  0.57
ATOM   4343  HG1 THR U 296      12.139   6.932  43.850  1.00  0.57
ATOM   4344  CG2 THR U 296      12.499   5.364  46.285  1.00  0.57
ATOM   4345 HG21 THR U 296      13.264   4.744  46.799  1.00  0.57
ATOM   4346 HG22 THR U 296      12.237   6.221  46.941  1.00  0.57
ATOM   4347 HG23 THR U 296      11.616   4.689  46.290  1.00  0.57
ATOM   4348  C   THR U 296      15.266   6.220  45.367  1.00  0.57
ATOM   4349  O   THR U 296      15.861   5.460  44.634  1.00  0.57
ATOM   4350  N   VAL U 297      15.776   6.640  46.513  1.00  0.62
ATOM   4351  HN  VAL U 297      15.181   7.096  47.170  1.00  0.62
ATOM   4352  CA  VAL U 297      17.109   6.473  46.906  1.00  0.62
ATOM   4353  HA  VAL U 297      17.558   5.662  46.352  1.00  0.62
ATOM   4354  CB  VAL U 297      18.002   7.779  46.866  1.00  0.62
ATOM   4355  HB  VAL U 297      18.147   8.071  45.804  1.00  0.62
ATOM   4356  CG1 VAL U 297      17.407   8.971  47.612  1.00  0.62
ATOM   4357 HG11 VAL U 297      18.194   9.734  47.796  1.00  0.62
ATOM   4358 HG12 VAL U 297      16.567   9.456  47.070  1.00  0.62
ATOM   4359 HG13 VAL U 297      17.033   8.653  48.608  1.00  0.62
ATOM   4360  CG2 VAL U 297      19.375   7.418  47.443  1.00  0.62
ATOM   4361 HG21 VAL U 297      19.920   8.307  47.059  1.00  0.62
ATOM   4362 HG22 VAL U 297      19.459   7.404  48.550  1.00  0.62
ATOM   4363 HG23 VAL U 297      19.854   6.540  46.959  1.00  0.62
ATOM   4364  C   VAL U 297      16.986   5.932  48.376  1.00  0.62
ATOM   4365  O   VAL U 297      16.111   6.329  49.095  1.00  0.62
ATOM   4366  N   GLU U 298      17.976   5.107  48.724  1.00  0.82
ATOM   4367  HN  GLU U 298      18.794   4.819  48.231  1.00  0.82
ATOM   4368  CA  GLU U 298      18.077   4.682  50.092  1.00  0.82
ATOM   4369  HA  GLU U 298      17.751   5.543  50.657  1.00  0.82
ATOM   4370  CB  GLU U 298      17.156   3.491  50.431  1.00  0.82
ATOM   4371  HB1 GLU U 298      17.253   3.256  51.513  1.00  0.82
ATOM   4372  HB2 GLU U 298      16.108   3.817  50.259  1.00  0.82
ATOM   4373  CG  GLU U 298      17.449   2.192  49.658  1.00  0.82
ATOM   4374  HG1 GLU U 298      17.155   2.369  48.601  1.00  0.82
ATOM   4375  HG2 GLU U 298      18.507   1.885  49.516  1.00  0.82
ATOM   4376  CD  GLU U 298      16.825   0.913  50.266  1.00  0.82
ATOM   4377  OE1 GLU U 298      16.276   1.037  51.364  1.00  0.82
ATOM   4378  OE2 GLU U 298      17.043  -0.202  49.714  1.00  0.82
ATOM   4379  C   GLU U 298      19.541   4.360  50.337  1.00  0.82
ATOM   4380  O   GLU U 298      20.351   4.205  49.451  1.00  0.82
ATOM   4381  N   GLN U 299      19.989   4.242  51.598  1.00  0.75
ATOM   4382  HN  GLN U 299      19.350   4.361  52.353  1.00  0.75
ATOM   4383  CA  GLN U 299      21.439   3.869  51.884  1.00  0.75
ATOM   4384  HA  GLN U 299      21.618   3.021  51.239  1.00  0.75
ATOM   4385  CB  GLN U 299      22.559   4.951  51.513  1.00  0.75
ATOM   4386  HB1 GLN U 299      22.283   5.346  50.512  1.00  0.75
ATOM   4387  HB2 GLN U 299      22.531   5.772  52.261  1.00  0.75
ATOM   4388  CG  GLN U 299      24.031   4.202  51.506  1.00  0.75
ATOM   4389  HG1 GLN U 299      24.095   3.704  52.497  1.00  0.75
ATOM   4390  HG2 GLN U 299      24.107   3.492  50.654  1.00  0.75
ATOM   4391  CD  GLN U 299      25.161   5.220  51.378  1.00  0.75
ATOM   4392  OE1 GLN U 299      25.110   6.344  51.874  1.00  0.75
ATOM   4393  NE2 GLN U 299      26.265   4.837  50.794  1.00  0.75
ATOM   4394 HE21 GLN U 299      27.088   5.395  50.690  1.00  0.75
ATOM   4395 HE22 GLN U 299      26.338   3.898  50.457  1.00  0.75
ATOM   4396  C   GLN U 299      21.602   3.584  53.372  1.00  0.75
ATOM   4397  O   GLN U 299      21.254   4.452  54.216  1.00  0.75
ATOM   4398  N   GLU U 300      22.188   2.451  53.840  1.00  0.68
ATOM   4399  HN  GLU U 300      22.167   1.748  53.134  1.00  0.68
ATOM   4400  CA  GLU U 300      22.743   2.218  55.154  1.00  0.68
ATOM   4401  HA  GLU U 300      22.297   2.944  55.817  1.00  0.68
ATOM   4402  CB  GLU U 300      22.503   0.759  55.621  1.00  0.68
ATOM   4403  HB1 GLU U 300      23.047   0.731  56.589  1.00  0.68
ATOM   4404  HB2 GLU U 300      21.408   0.761  55.807  1.00  0.68
ATOM   4405  CG  GLU U 300      22.908  -0.366  54.794  1.00  0.68
ATOM   4406  HG1 GLU U 300      22.134  -0.564  54.022  1.00  0.68
ATOM   4407  HG2 GLU U 300      23.865  -0.183  54.260  1.00  0.68
ATOM   4408  CD  GLU U 300      22.853  -1.637  55.533  1.00  0.68
ATOM   4409  OE1 GLU U 300      21.832  -2.012  56.094  1.00  0.68
ATOM   4410  OE2 GLU U 300      23.923  -2.368  55.613  1.00  0.68
ATOM   4411  C   GLU U 300      24.242   2.559  55.242  1.00  0.68
ATOM   4412  O   GLU U 300      24.994   2.447  54.276  1.00  0.68
ATOM   4413  N   ILE U 301      24.710   3.085  56.391  1.00  0.77
ATOM   4414  HN  ILE U 301      24.206   3.397  57.193  1.00  0.77
ATOM   4415  CA  ILE U 301      26.079   3.310  56.611  1.00  0.77
ATOM   4416  HA  ILE U 301      26.681   2.750  55.910  1.00  0.77
ATOM   4417  CB  ILE U 301      26.315   4.835  56.455  1.00  0.77
ATOM   4418  HB  ILE U 301      27.388   4.904  56.734  1.00  0.77
ATOM   4419  CG2 ILE U 301      26.281   5.209  54.959  1.00  0.77
ATOM   4420 HG21 ILE U 301      26.391   6.282  54.692  1.00  0.77
ATOM   4421 HG22 ILE U 301      27.096   4.710  54.392  1.00  0.77
ATOM   4422 HG23 ILE U 301      25.376   4.917  54.385  1.00  0.77
ATOM   4423  CG1 ILE U 301      25.561   5.728  57.491  1.00  0.77
ATOM   4424 HG11 ILE U 301      24.497   5.419  57.578  1.00  0.77
ATOM   4425 HG12 ILE U 301      26.025   5.565  58.487  1.00  0.77
ATOM   4426  CD  ILE U 301      25.669   7.197  57.137  1.00  0.77
ATOM   4427  HD1 ILE U 301      26.713   7.578  57.121  1.00  0.77
ATOM   4428  HD2 ILE U 301      25.160   7.286  56.153  1.00  0.77
ATOM   4429  HD3 ILE U 301      25.148   7.892  57.830  1.00  0.77
ATOM   4430  C   ILE U 301      26.508   2.930  58.003  1.00  0.77
ATOM   4431  O   ILE U 301      25.802   2.817  58.970  1.00  0.77
ATOM   4432  N   ASP U 302      27.828   2.637  58.206  1.00  0.75
ATOM   4433  HN  ASP U 302      28.483   2.615  57.455  1.00  0.75
ATOM   4434  CA  ASP U 302      28.298   2.262  59.509  1.00  0.75
ATOM   4435  HA  ASP U 302      27.503   1.813  60.085  1.00  0.75
ATOM   4436  CB  ASP U 302      29.370   1.092  59.353  1.00  0.75
ATOM   4437  HB1 ASP U 302      28.930   0.157  58.944  1.00  0.75
ATOM   4438  HB2 ASP U 302      30.260   1.462  58.801  1.00  0.75
ATOM   4439  CG  ASP U 302      29.767   0.642  60.739  1.00  0.75
ATOM   4440  OD1 ASP U 302      28.839   0.020  61.347  1.00  0.75
ATOM   4441  OD2 ASP U 302      30.964   0.827  61.232  1.00  0.75
ATOM   4442  C   ASP U 302      28.948   3.415  60.255  1.00  0.75
ATOM   4443  O   ASP U 302      29.992   3.962  59.868  1.00  0.75
ATOM   4444  N   LEU U 303      28.419   3.865  61.429  1.00  0.81
ATOM   4445  HN  LEU U 303      27.637   3.408  61.845  1.00  0.81
ATOM   4446  CA  LEU U 303      28.922   5.111  62.014  1.00  0.81
ATOM   4447  HA  LEU U 303      29.384   5.666  61.211  1.00  0.81
ATOM   4448  CB  LEU U 303      27.739   5.792  62.725  1.00  0.81
ATOM   4449  HB1 LEU U 303      26.949   5.930  61.957  1.00  0.81
ATOM   4450  HB2 LEU U 303      27.343   5.218  63.590  1.00  0.81
ATOM   4451  CG  LEU U 303      28.144   7.198  63.143  1.00  0.81
ATOM   4452  HG  LEU U 303      29.189   7.207  63.518  1.00  0.81
ATOM   4453  CD1 LEU U 303      28.031   8.154  61.882  1.00  0.81
ATOM   4454 HD11 LEU U 303      28.307   9.191  62.172  1.00  0.81
ATOM   4455 HD12 LEU U 303      28.770   7.843  61.114  1.00  0.81
ATOM   4456 HD13 LEU U 303      27.027   8.073  61.413  1.00  0.81
ATOM   4457  CD2 LEU U 303      27.257   7.792  64.280  1.00  0.81
ATOM   4458 HD21 LEU U 303      26.220   8.072  63.996  1.00  0.81
ATOM   4459 HD22 LEU U 303      27.131   7.010  65.059  1.00  0.81
ATOM   4460 HD23 LEU U 303      27.731   8.656  64.793  1.00  0.81
ATOM   4461  C   LEU U 303      30.071   4.855  62.962  1.00  0.81
ATOM   4462  O   LEU U 303      30.978   5.696  63.126  1.00  0.81
ATOM   4463  N   LYS U 304      30.239   3.632  63.515  1.00  0.79
ATOM   4464  HN  LYS U 304      29.505   2.959  63.472  1.00  0.79
ATOM   4465  CA  LYS U 304      31.522   3.252  64.209  1.00  0.79
ATOM   4466  HA  LYS U 304      31.677   4.059  64.910  1.00  0.79
ATOM   4467  CB  LYS U 304      31.331   1.971  64.992  1.00  0.79
ATOM   4468  HB1 LYS U 304      30.604   2.195  65.802  1.00  0.79
ATOM   4469  HB2 LYS U 304      30.882   1.228  64.299  1.00  0.79
ATOM   4470  CG  LYS U 304      32.603   1.326  65.633  1.00  0.79
ATOM   4471  HG1 LYS U 304      33.388   1.124  64.874  1.00  0.79
ATOM   4472  HG2 LYS U 304      33.006   2.046  66.377  1.00  0.79
ATOM   4473  CD  LYS U 304      32.337  -0.000  66.376  1.00  0.79
ATOM   4474  HD1 LYS U 304      31.845   0.225  67.346  1.00  0.79
ATOM   4475  HD2 LYS U 304      31.709  -0.646  65.726  1.00  0.79
ATOM   4476  CE  LYS U 304      33.645  -0.660  66.585  1.00  0.79
ATOM   4477  HE1 LYS U 304      34.424   0.109  66.776  1.00  0.79
ATOM   4478  HE2 LYS U 304      33.506  -1.434  67.370  1.00  0.79
ATOM   4479  NZ  LYS U 304      34.156  -1.360  65.365  1.00  0.79
ATOM   4480  HZ1 LYS U 304      35.072  -0.959  65.079  1.00  0.79
ATOM   4481  HZ2 LYS U 304      34.314  -2.377  65.514  1.00  0.79
ATOM   4482  HZ3 LYS U 304      33.488  -1.184  64.588  1.00  0.79
ATOM   4483  C   LYS U 304      32.757   3.375  63.295  1.00  0.79
ATOM   4484  O   LYS U 304      33.801   3.824  63.754  1.00  0.79
ATOM   4485  N   ASP U 305      32.691   2.986  62.027  1.00  0.80
ATOM   4486  HN  ASP U 305      31.995   2.402  61.615  1.00  0.80
ATOM   4487  CA  ASP U 305      33.810   3.307  61.101  1.00  0.80
ATOM   4488  HA  ASP U 305      34.647   2.784  61.540  1.00  0.80
ATOM   4489  CB  ASP U 305      33.327   2.626  59.786  1.00  0.80
ATOM   4490  HB1 ASP U 305      32.835   1.651  59.990  1.00  0.80
ATOM   4491  HB2 ASP U 305      32.662   3.277  59.178  1.00  0.80
ATOM   4492  CG  ASP U 305      34.483   2.471  58.822  1.00  0.80
ATOM   4493  OD1 ASP U 305      35.426   1.694  59.179  1.00  0.80
ATOM   4494  OD2 ASP U 305      34.326   2.861  57.645  1.00  0.80
ATOM   4495  C   ASP U 305      34.159   4.747  60.943  1.00  0.80
ATOM   4496  O   ASP U 305      35.334   5.103  60.745  1.00  0.80
ATOM   4497  N   VAL U 306      33.068   5.650  60.863  1.00  0.80
ATOM   4498  HN  VAL U 306      32.172   5.226  60.967  1.00  0.80
ATOM   4499  CA  VAL U 306      33.269   7.124  60.903  1.00  0.80
ATOM   4500  HA  VAL U 306      33.947   7.405  60.111  1.00  0.80
ATOM   4501  CB  VAL U 306      31.988   7.878  60.527  1.00  0.80
ATOM   4502  HB  VAL U 306      31.142   7.585  61.184  1.00  0.80
ATOM   4503  CG1 VAL U 306      32.204   9.408  60.551  1.00  0.80
ATOM   4504 HG11 VAL U 306      31.339   9.914  60.071  1.00  0.80
ATOM   4505 HG12 VAL U 306      32.390   9.817  61.568  1.00  0.80
ATOM   4506 HG13 VAL U 306      33.182   9.625  60.072  1.00  0.80
ATOM   4507  CG2 VAL U 306      31.583   7.442  59.104  1.00  0.80
ATOM   4508 HG21 VAL U 306      31.484   6.356  58.894  1.00  0.80
ATOM   4509 HG22 VAL U 306      30.554   7.785  58.864  1.00  0.80
ATOM   4510 HG23 VAL U 306      32.287   7.974  58.430  1.00  0.80
ATOM   4511  C   VAL U 306      33.769   7.709  62.185  1.00  0.80
ATOM   4512  O   VAL U 306      34.673   8.489  62.135  1.00  0.80
ATOM   4513  N   LEU U 307      33.237   7.349  63.298  1.00  0.77
ATOM   4514  HN  LEU U 307      32.531   6.648  63.365  1.00  0.77
ATOM   4515  CA  LEU U 307      33.748   7.788  64.606  1.00  0.77
ATOM   4516  HA  LEU U 307      33.958   8.847  64.630  1.00  0.77
ATOM   4517  CB  LEU U 307      32.695   7.468  65.720  1.00  0.77
ATOM   4518  HB1 LEU U 307      32.541   6.379  65.875  1.00  0.77
ATOM   4519  HB2 LEU U 307      33.094   7.944  66.642  1.00  0.77
ATOM   4520  CG  LEU U 307      31.271   8.037  65.399  1.00  0.77
ATOM   4521  HG  LEU U 307      30.945   7.560  64.450  1.00  0.77
ATOM   4522  CD1 LEU U 307      30.292   7.534  66.453  1.00  0.77
ATOM   4523 HD11 LEU U 307      29.270   7.831  66.134  1.00  0.77
ATOM   4524 HD12 LEU U 307      30.423   6.431  66.428  1.00  0.77
ATOM   4525 HD13 LEU U 307      30.556   8.049  67.402  1.00  0.77
ATOM   4526  CD2 LEU U 307      31.221   9.549  65.163  1.00  0.77
ATOM   4527 HD21 LEU U 307      30.185   9.935  65.058  1.00  0.77
ATOM   4528 HD22 LEU U 307      31.564   9.954  66.139  1.00  0.77
ATOM   4529 HD23 LEU U 307      31.897   9.791  64.315  1.00  0.77
ATOM   4530  C   LEU U 307      35.102   7.313  64.994  1.00  0.77
ATOM   4531  O   LEU U 307      35.846   8.014  65.662  1.00  0.77
ATOM   4532  N   LYS U 308      35.407   6.124  64.494  1.00  0.77
ATOM   4533  HN  LYS U 308      34.763   5.396  64.272  1.00  0.77
ATOM   4534  CA  LYS U 308      36.746   5.670  64.353  1.00  0.77
ATOM   4535  HA  LYS U 308      37.195   5.714  65.335  1.00  0.77
ATOM   4536  CB  LYS U 308      36.840   4.213  63.823  1.00  0.77
ATOM   4537  HB1 LYS U 308      36.277   3.505  64.468  1.00  0.77
ATOM   4538  HB2 LYS U 308      36.255   4.201  62.879  1.00  0.77
ATOM   4539  CG  LYS U 308      38.274   3.785  63.454  1.00  0.77
ATOM   4540  HG1 LYS U 308      38.703   4.474  62.695  1.00  0.77
ATOM   4541  HG2 LYS U 308      38.911   4.074  64.318  1.00  0.77
ATOM   4542  CD  LYS U 308      38.326   2.329  63.218  1.00  0.77
ATOM   4543  HD1 LYS U 308      37.620   1.778  63.875  1.00  0.77
ATOM   4544  HD2 LYS U 308      37.956   2.277  62.172  1.00  0.77
ATOM   4545  CE  LYS U 308      39.670   1.584  63.325  1.00  0.77
ATOM   4546  HE1 LYS U 308      39.860   1.369  64.399  1.00  0.77
ATOM   4547  HE2 LYS U 308      39.612   0.621  62.775  1.00  0.77
ATOM   4548  NZ  LYS U 308      40.785   2.394  62.752  1.00  0.77
ATOM   4549  HZ1 LYS U 308      41.578   1.790  62.456  1.00  0.77
ATOM   4550  HZ2 LYS U 308      40.433   2.905  61.917  1.00  0.77
ATOM   4551  HZ3 LYS U 308      41.124   3.137  63.396  1.00  0.77
ATOM   4552  C   LYS U 308      37.733   6.571  63.520  1.00  0.77
ATOM   4553  O   LYS U 308      38.740   7.094  63.985  1.00  0.77
ATOM   4554  N   ALA U 309      37.387   6.723  62.160  1.00  1.01
ATOM   4555  HN  ALA U 309      36.612   6.221  61.784  1.00  1.01
ATOM   4556  CA  ALA U 309      37.978   7.715  61.355  1.00  1.01
ATOM   4557  HA  ALA U 309      38.979   7.328  61.228  1.00  1.01
ATOM   4558  CB  ALA U 309      37.306   7.795  59.875  1.00  1.01
ATOM   4559  HB1 ALA U 309      37.327   6.782  59.421  1.00  1.01
ATOM   4560  HB2 ALA U 309      36.248   8.082  60.050  1.00  1.01
ATOM   4561  HB3 ALA U 309      37.808   8.519  59.198  1.00  1.01
ATOM   4562  C   ALA U 309      38.102   9.189  61.873  1.00  1.01
ATOM   4563  O   ALA U 309      39.054   9.907  61.468  1.00  1.01
ATOM   4564  N   LEU U 310      37.141   9.624  62.635  1.00  1.05
ATOM   4565  HN  LEU U 310      36.376   8.996  62.761  1.00  1.05
ATOM   4566  CA  LEU U 310      37.126  10.881  63.417  1.00  1.05
ATOM   4567  HA  LEU U 310      37.312  11.657  62.688  1.00  1.05
ATOM   4568  CB  LEU U 310      35.799  11.229  64.006  1.00  1.05
ATOM   4569  HB1 LEU U 310      35.007  11.041  63.250  1.00  1.05
ATOM   4570  HB2 LEU U 310      35.548  10.516  64.820  1.00  1.05
ATOM   4571  CG  LEU U 310      35.672  12.616  64.660  1.00  1.05
ATOM   4572  HG  LEU U 310      36.456  12.675  65.445  1.00  1.05
ATOM   4573  CD1 LEU U 310      35.950  13.782  63.684  1.00  1.05
ATOM   4574 HD11 LEU U 310      36.938  13.644  63.194  1.00  1.05
ATOM   4575 HD12 LEU U 310      35.117  13.831  62.951  1.00  1.05
ATOM   4576 HD13 LEU U 310      35.785  14.718  64.259  1.00  1.05
ATOM   4577  CD2 LEU U 310      34.259  12.776  65.123  1.00  1.05
ATOM   4578 HD21 LEU U 310      33.872  11.846  65.593  1.00  1.05
ATOM   4579 HD22 LEU U 310      34.164  13.617  65.843  1.00  1.05
ATOM   4580 HD23 LEU U 310      33.625  12.965  64.231  1.00  1.05
ATOM   4581  C   LEU U 310      38.190  10.858  64.502  1.00  1.05
ATOM   4582  O   LEU U 310      38.761  11.859  64.926  1.00  1.05
ATOM   4583  N   GLY U 311      38.390   9.671  65.155  1.00  1.04
ATOM   4584  HN  GLY U 311      38.049   8.760  64.938  1.00  1.04
ATOM   4585  CA  GLY U 311      39.239   9.484  66.361  1.00  1.04
ATOM   4586  HA1 GLY U 311      39.987  10.262  66.377  1.00  1.04
ATOM   4587  HA2 GLY U 311      39.771   8.544  66.375  1.00  1.04
ATOM   4588  C   GLY U 311      38.438   9.699  67.636  1.00  1.04
ATOM   4589  O   GLY U 311      38.858  10.477  68.442  1.00  1.04
ATOM   4590  N   ILE U 312      37.379   8.905  67.887  1.00  0.87
ATOM   4591  HN  ILE U 312      37.020   8.253  67.224  1.00  0.87
ATOM   4592  CA  ILE U 312      36.763   9.014  69.191  1.00  0.87
ATOM   4593  HA  ILE U 312      37.093   9.865  69.767  1.00  0.87
ATOM   4594  CB  ILE U 312      35.229   9.069  69.171  1.00  0.87
ATOM   4595  HB  ILE U 312      34.892   8.057  68.861  1.00  0.87
ATOM   4596  CG2 ILE U 312      34.747   9.104  70.620  1.00  0.87
ATOM   4597 HG21 ILE U 312      35.412   8.593  71.348  1.00  0.87
ATOM   4598 HG22 ILE U 312      34.676  10.161  70.953  1.00  0.87
ATOM   4599 HG23 ILE U 312      33.740   8.634  70.593  1.00  0.87
ATOM   4600  CG1 ILE U 312      34.704  10.204  68.217  1.00  0.87
ATOM   4601 HG11 ILE U 312      35.072  11.180  68.601  1.00  0.87
ATOM   4602 HG12 ILE U 312      35.013  10.127  67.153  1.00  0.87
ATOM   4603  CD  ILE U 312      33.197  10.323  68.195  1.00  0.87
ATOM   4604  HD1 ILE U 312      32.866  11.003  67.381  1.00  0.87
ATOM   4605  HD2 ILE U 312      32.657   9.368  68.372  1.00  0.87
ATOM   4606  HD3 ILE U 312      32.959  10.865  69.135  1.00  0.87
ATOM   4607  C   ILE U 312      37.379   7.801  69.923  1.00  0.87
ATOM   4608  O   ILE U 312      37.017   6.655  69.691  1.00  0.87
ATOM   4609  N   THR U 313      38.374   8.084  70.791  1.00  0.99
ATOM   4610  HN  THR U 313      38.594   8.995  71.132  1.00  0.99
ATOM   4611  CA  THR U 313      39.166   7.094  71.510  1.00  0.99
ATOM   4612  HA  THR U 313      39.474   6.409  70.734  1.00  0.99
ATOM   4613  CB  THR U 313      40.456   7.611  72.218  1.00  0.99
ATOM   4614  HB  THR U 313      41.118   6.793  72.576  1.00  0.99
ATOM   4615  OG1 THR U 313      40.172   8.465  73.365  1.00  0.99
ATOM   4616  HG1 THR U 313      40.000   9.339  73.006  1.00  0.99
ATOM   4617  CG2 THR U 313      41.219   8.423  71.139  1.00  0.99
ATOM   4618 HG21 THR U 313      41.433   7.760  70.273  1.00  0.99
ATOM   4619 HG22 THR U 313      40.656   9.289  70.731  1.00  0.99
ATOM   4620 HG23 THR U 313      42.097   8.868  71.654  1.00  0.99
ATOM   4621  C   THR U 313      38.366   6.260  72.468  1.00  0.99
ATOM   4622  O   THR U 313      38.559   5.063  72.451  1.00  0.99
ATOM   4623  N   GLU U 314      37.535   6.782  73.326  1.00  0.96
ATOM   4624  HN  GLU U 314      37.368   7.765  73.326  1.00  0.96
ATOM   4625  CA  GLU U 314      36.680   6.109  74.219  1.00  0.96
ATOM   4626  HA  GLU U 314      37.151   5.257  74.686  1.00  0.96
ATOM   4627  CB  GLU U 314      36.313   7.103  75.363  1.00  0.96
ATOM   4628  HB1 GLU U 314      35.816   7.962  74.863  1.00  0.96
ATOM   4629  HB2 GLU U 314      35.645   6.607  76.099  1.00  0.96
ATOM   4630  CG  GLU U 314      37.574   7.499  76.143  1.00  0.96
ATOM   4631  HG1 GLU U 314      37.935   6.494  76.451  1.00  0.96
ATOM   4632  HG2 GLU U 314      38.363   7.877  75.459  1.00  0.96
ATOM   4633  CD  GLU U 314      37.415   8.434  77.407  1.00  0.96
ATOM   4634  OE1 GLU U 314      36.943   7.877  78.412  1.00  0.96
ATOM   4635  OE2 GLU U 314      37.884   9.577  77.301  1.00  0.96
ATOM   4636  C   GLU U 314      35.412   5.559  73.610  1.00  0.96
ATOM   4637  O   GLU U 314      34.884   6.082  72.624  1.00  0.96
ATOM   4638  N   ILE U 315      34.910   4.431  74.157  1.00  0.86
ATOM   4639  HN  ILE U 315      35.351   4.028  74.956  1.00  0.86
ATOM   4640  CA  ILE U 315      33.900   3.595  73.516  1.00  0.86
ATOM   4641  HA  ILE U 315      33.773   2.858  74.295  1.00  0.86
ATOM   4642  CB  ILE U 315      32.480   4.125  73.240  1.00  0.86
ATOM   4643  HB  ILE U 315      32.711   4.860  72.439  1.00  0.86
ATOM   4644  CG2 ILE U 315      31.600   3.005  72.814  1.00  0.86
ATOM   4645 HG21 ILE U 315      30.556   3.327  72.617  1.00  0.86
ATOM   4646 HG22 ILE U 315      31.905   2.535  71.855  1.00  0.86
ATOM   4647 HG23 ILE U 315      31.514   2.240  73.615  1.00  0.86
ATOM   4648  CG1 ILE U 315      31.922   4.951  74.378  1.00  0.86
ATOM   4649 HG11 ILE U 315      31.782   4.322  75.282  1.00  0.86
ATOM   4650 HG12 ILE U 315      32.627   5.792  74.552  1.00  0.86
ATOM   4651  CD  ILE U 315      30.612   5.608  73.928  1.00  0.86
ATOM   4652  HD1 ILE U 315      30.896   6.351  73.152  1.00  0.86
ATOM   4653  HD2 ILE U 315      29.825   4.893  73.605  1.00  0.86
ATOM   4654  HD3 ILE U 315      30.181   6.185  74.774  1.00  0.86
ATOM   4655  C   ILE U 315      34.428   2.810  72.261  1.00  0.86
ATOM   4656  O   ILE U 315      34.624   1.607  72.209  1.00  0.86
ATOM   4657  N   PHE U 316      34.642   3.461  71.126  1.00  1.14
ATOM   4658  HN  PHE U 316      34.531   4.446  71.230  1.00  1.14
ATOM   4659  CA  PHE U 316      34.798   2.903  69.747  1.00  1.14
ATOM   4660  HA  PHE U 316      34.112   2.101  69.516  1.00  1.14
ATOM   4661  CB  PHE U 316      34.526   4.136  68.731  1.00  1.14
ATOM   4662  HB1 PHE U 316      35.358   4.854  68.891  1.00  1.14
ATOM   4663  HB2 PHE U 316      34.534   3.777  67.680  1.00  1.14
ATOM   4664  CG  PHE U 316      33.098   4.763  69.016  1.00  1.14
ATOM   4665  CD1 PHE U 316      32.972   5.835  69.960  1.00  1.14
ATOM   4666  HD1 PHE U 316      33.893   6.212  70.378  1.00  1.14
ATOM   4667  CE1 PHE U 316      31.668   6.356  70.303  1.00  1.14
ATOM   4668  HE1 PHE U 316      31.559   7.176  70.997  1.00  1.14
ATOM   4669  CZ  PHE U 316      30.553   5.751  69.790  1.00  1.14
ATOM   4670  HZ  PHE U 316      29.582   6.024  70.176  1.00  1.14
ATOM   4671  CD2 PHE U 316      31.920   4.209  68.541  1.00  1.14
ATOM   4672  HD2 PHE U 316      31.974   3.424  67.801  1.00  1.14
ATOM   4673  CE2 PHE U 316      30.638   4.778  68.819  1.00  1.14
ATOM   4674  HE2 PHE U 316      29.743   4.328  68.415  1.00  1.14
ATOM   4675  C   PHE U 316      36.193   2.261  69.575  1.00  1.14
ATOM   4676  O   PHE U 316      36.309   1.165  68.999  1.00  1.14
ATOM   4677  N   ILE U 317      37.284   2.889  69.966  1.00  1.49
ATOM   4678  HN  ILE U 317      37.103   3.755  70.425  1.00  1.49
ATOM   4679  CA  ILE U 317      38.682   2.460  69.912  1.00  1.49
ATOM   4680  HA  ILE U 317      38.646   1.658  69.190  1.00  1.49
ATOM   4681  CB  ILE U 317      39.646   3.592  69.489  1.00  1.49
ATOM   4682  HB  ILE U 317      39.791   4.206  70.403  1.00  1.49
ATOM   4683  CG2 ILE U 317      41.065   3.021  69.161  1.00  1.49
ATOM   4684 HG21 ILE U 317      41.146   2.624  68.127  1.00  1.49
ATOM   4685 HG22 ILE U 317      41.778   3.869  69.246  1.00  1.49
ATOM   4686 HG23 ILE U 317      41.380   2.203  69.844  1.00  1.49
ATOM   4687  CG1 ILE U 317      39.052   4.351  68.314  1.00  1.49
ATOM   4688 HG11 ILE U 317      38.862   3.530  67.590  1.00  1.49
ATOM   4689 HG12 ILE U 317      38.090   4.749  68.704  1.00  1.49
ATOM   4690  CD  ILE U 317      40.075   5.423  67.830  1.00  1.49
ATOM   4691  HD1 ILE U 317      40.676   5.805  68.683  1.00  1.49
ATOM   4692  HD2 ILE U 317      40.766   4.887  67.144  1.00  1.49
ATOM   4693  HD3 ILE U 317      39.548   6.167  67.195  1.00  1.49
ATOM   4694  C   ILE U 317      39.103   1.683  71.163  1.00  1.49
ATOM   4695  O   ILE U 317      39.295   0.479  71.078  1.00  1.49
ATOM   4696  N   LYS U 318      39.213   2.416  72.355  1.00  1.19
ATOM   4697  HN  LYS U 318      39.001   3.390  72.378  1.00  1.19
ATOM   4698  CA  LYS U 318      39.789   1.921  73.577  1.00  1.19
ATOM   4699  HA  LYS U 318      40.400   1.101  73.230  1.00  1.19
ATOM   4700  CB  LYS U 318      40.672   3.058  74.217  1.00  1.19
ATOM   4701  HB1 LYS U 318      39.927   3.850  74.446  1.00  1.19
ATOM   4702  HB2 LYS U 318      41.063   2.710  75.197  1.00  1.19
ATOM   4703  CG  LYS U 318      41.774   3.628  73.278  1.00  1.19
ATOM   4704  HG1 LYS U 318      41.266   4.047  72.383  1.00  1.19
ATOM   4705  HG2 LYS U 318      42.354   4.512  73.618  1.00  1.19
ATOM   4706  CD  LYS U 318      42.781   2.614  72.929  1.00  1.19
ATOM   4707  HD1 LYS U 318      43.081   2.156  73.895  1.00  1.19
ATOM   4708  HD2 LYS U 318      42.156   1.968  72.276  1.00  1.19
ATOM   4709  CE  LYS U 318      44.077   2.983  72.162  1.00  1.19
ATOM   4710  HE1 LYS U 318      43.821   3.794  71.447  1.00  1.19
ATOM   4711  HE2 LYS U 318      44.851   3.388  72.848  1.00  1.19
ATOM   4712  NZ  LYS U 318      44.771   1.840  71.562  1.00  1.19
ATOM   4713  HZ1 LYS U 318      45.523   2.144  70.911  1.00  1.19
ATOM   4714  HZ2 LYS U 318      45.245   1.215  72.245  1.00  1.19
ATOM   4715  HZ3 LYS U 318      44.124   1.233  71.019  1.00  1.19
ATOM   4716  C   LYS U 318      38.844   1.340  74.620  1.00  1.19
ATOM   4717  O   LYS U 318      38.519   0.130  74.540  1.00  1.19
ATOM   4718  N   ASP U 319      38.485   2.134  75.650  1.00  1.02
ATOM   4719  HN  ASP U 319      38.863   3.032  75.859  1.00  1.02
ATOM   4720  CA  ASP U 319      37.725   1.703  76.803  1.00  1.02
ATOM   4721  HA  ASP U 319      37.457   0.657  76.794  1.00  1.02
ATOM   4722  CB  ASP U 319      38.628   1.879  78.045  1.00  1.02
ATOM   4723  HB1 ASP U 319      39.104   2.882  78.019  1.00  1.02
ATOM   4724  HB2 ASP U 319      37.965   1.932  78.935  1.00  1.02
ATOM   4725  CG  ASP U 319      39.681   0.790  78.125  1.00  1.02
ATOM   4726  OD1 ASP U 319      40.892   1.081  78.028  1.00  1.02
ATOM   4727  OD2 ASP U 319      39.156  -0.347  78.213  1.00  1.02
ATOM   4728  C   ASP U 319      36.397   2.577  76.848  1.00  1.02
ATOM   4729  O   ASP U 319      36.365   3.687  76.312  1.00  1.02
ATOM   4730  N   ALA U 320      35.337   2.023  77.543  1.00  0.93
ATOM   4731  HN  ALA U 320      35.332   1.055  77.784  1.00  0.93
ATOM   4732  CA  ALA U 320      34.077   2.728  77.567  1.00  0.93
ATOM   4733  HA  ALA U 320      34.101   3.641  76.990  1.00  0.93
ATOM   4734  CB  ALA U 320      32.925   1.784  76.951  1.00  0.93
ATOM   4735  HB1 ALA U 320      33.017   1.629  75.854  1.00  0.93
ATOM   4736  HB2 ALA U 320      32.972   0.820  77.501  1.00  0.93
ATOM   4737  HB3 ALA U 320      31.946   2.292  77.085  1.00  0.93
ATOM   4738  C   ALA U 320      33.817   3.029  79.052  1.00  0.93
ATOM   4739  O   ALA U 320      33.684   2.130  79.823  1.00  0.93
ATOM   4740  N   ASN U 321      33.631   4.365  79.434  1.00  0.87
ATOM   4741  HN  ASN U 321      33.819   5.103  78.790  1.00  0.87
ATOM   4742  CA  ASN U 321      33.117   4.685  80.760  1.00  0.87
ATOM   4743  HA  ASN U 321      33.331   3.871  81.438  1.00  0.87
ATOM   4744  CB  ASN U 321      33.920   5.952  81.419  1.00  0.87
ATOM   4745  HB1 ASN U 321      33.768   6.767  80.680  1.00  0.87
ATOM   4746  HB2 ASN U 321      33.533   6.173  82.437  1.00  0.87
ATOM   4747  CG  ASN U 321      35.396   5.646  81.455  1.00  0.87
ATOM   4748  OD1 ASN U 321      35.904   4.546  81.607  1.00  0.87
ATOM   4749  ND2 ASN U 321      36.176   6.776  81.356  1.00  0.87
ATOM   4750 HD21 ASN U 321      37.126   6.654  81.068  1.00  0.87
ATOM   4751 HD22 ASN U 321      35.762   7.686  81.358  1.00  0.87
ATOM   4752  C   ASN U 321      31.594   5.029  80.719  1.00  0.87
ATOM   4753  O   ASN U 321      31.241   6.217  80.664  1.00  0.87
ATOM   4754  N   LEU U 322      30.668   4.089  80.701  1.00  1.13
ATOM   4755  HN  LEU U 322      30.934   3.171  80.984  1.00  1.13
ATOM   4756  CA  LEU U 322      29.188   4.342  80.632  1.00  1.13
ATOM   4757  HA  LEU U 322      29.071   5.348  80.255  1.00  1.13
ATOM   4758  CB  LEU U 322      28.347   3.369  79.663  1.00  1.13
ATOM   4759  HB1 LEU U 322      28.219   2.397  80.186  1.00  1.13
ATOM   4760  HB2 LEU U 322      27.295   3.725  79.640  1.00  1.13
ATOM   4761  CG  LEU U 322      28.870   3.265  78.200  1.00  1.13
ATOM   4762  HG  LEU U 322      29.925   2.924  78.273  1.00  1.13
ATOM   4763  CD1 LEU U 322      28.174   2.181  77.345  1.00  1.13
ATOM   4764 HD11 LEU U 322      28.338   2.496  76.292  1.00  1.13
ATOM   4765 HD12 LEU U 322      28.514   1.151  77.586  1.00  1.13
ATOM   4766 HD13 LEU U 322      27.073   2.118  77.473  1.00  1.13
ATOM   4767  CD2 LEU U 322      28.971   4.690  77.542  1.00  1.13
ATOM   4768 HD21 LEU U 322      29.648   5.329  78.150  1.00  1.13
ATOM   4769 HD22 LEU U 322      29.212   4.633  76.459  1.00  1.13
ATOM   4770 HD23 LEU U 322      27.937   5.094  77.583  1.00  1.13
ATOM   4771  C   LEU U 322      28.470   4.407  81.996  1.00  1.13
ATOM   4772  O   LEU U 322      28.998   3.883  82.990  1.00  1.13
ATOM   4773  N   THR U 323      27.288   5.071  82.070  1.00  1.55
ATOM   4774  HN  THR U 323      26.892   5.519  81.272  1.00  1.55
ATOM   4775  CA  THR U 323      26.655   5.270  83.354  1.00  1.55
ATOM   4776  HA  THR U 323      27.401   5.338  84.132  1.00  1.55
ATOM   4777  CB  THR U 323      25.830   6.532  83.322  1.00  1.55
ATOM   4778  HB  THR U 323      25.139   6.574  84.191  1.00  1.55
ATOM   4779  OG1 THR U 323      24.997   6.574  82.108  1.00  1.55
ATOM   4780  HG1 THR U 323      24.524   7.406  82.182  1.00  1.55
ATOM   4781  CG2 THR U 323      26.774   7.722  83.402  1.00  1.55
ATOM   4782 HG21 THR U 323      27.516   7.490  84.196  1.00  1.55
ATOM   4783 HG22 THR U 323      27.350   7.802  82.455  1.00  1.55
ATOM   4784 HG23 THR U 323      26.210   8.651  83.635  1.00  1.55
ATOM   4785  C   THR U 323      25.756   4.060  83.614  1.00  1.55
ATOM   4786  O   THR U 323      26.140   3.162  84.366  1.00  1.55
ATOM   4787  N   GLY U 324      24.575   4.079  83.061  1.00  2.28
ATOM   4788  HN  GLY U 324      24.430   4.763  82.351  1.00  2.28
ATOM   4789  CA  GLY U 324      23.502   3.205  83.507  1.00  2.28
ATOM   4790  HA1 GLY U 324      23.340   3.332  84.567  1.00  2.28
ATOM   4791  HA2 GLY U 324      23.695   2.171  83.265  1.00  2.28
ATOM   4792  C   GLY U 324      22.157   3.745  83.030  1.00  2.28
ATOM   4793  O   GLY U 324      21.771   4.836  83.454  1.00  2.28
ATOM   4794  N   LEU U 325      21.561   3.045  82.110  1.00  1.62
ATOM   4795  HN  LEU U 325      21.930   2.177  81.786  1.00  1.62
ATOM   4796  CA  LEU U 325      20.221   3.364  81.714  1.00  1.62
ATOM   4797  HA  LEU U 325      20.064   4.393  82.004  1.00  1.62
ATOM   4798  CB  LEU U 325      19.833   3.095  80.190  1.00  1.62
ATOM   4799  HB1 LEU U 325      20.282   2.106  79.953  1.00  1.62
ATOM   4800  HB2 LEU U 325      18.732   3.092  80.037  1.00  1.62
ATOM   4801  CG  LEU U 325      20.413   4.124  79.193  1.00  1.62
ATOM   4802  HG  LEU U 325      20.150   5.149  79.532  1.00  1.62
ATOM   4803  CD1 LEU U 325      21.941   3.979  78.839  1.00  1.62
ATOM   4804 HD11 LEU U 325      22.163   4.754  78.075  1.00  1.62
ATOM   4805 HD12 LEU U 325      22.448   3.980  79.828  1.00  1.62
ATOM   4806 HD13 LEU U 325      22.226   2.987  78.429  1.00  1.62
ATOM   4807  CD2 LEU U 325      19.556   3.961  77.848  1.00  1.62
ATOM   4808 HD21 LEU U 325      19.311   2.884  77.728  1.00  1.62
ATOM   4809 HD22 LEU U 325      18.623   4.562  77.816  1.00  1.62
ATOM   4810 HD23 LEU U 325      20.160   4.260  76.965  1.00  1.62
ATOM   4811  C   LEU U 325      19.289   2.523  82.614  1.00  1.62
ATOM   4812  O   LEU U 325      18.780   3.039  83.596  1.00  1.62
ATOM   4813  N   SER U 326      19.216   1.239  82.465  1.00  2.07
ATOM   4814  HN  SER U 326      19.595   0.751  81.682  1.00  2.07
ATOM   4815  CA  SER U 326      18.587   0.407  83.491  1.00  2.07
ATOM   4816  HA  SER U 326      17.802   0.960  83.985  1.00  2.07
ATOM   4817  CB  SER U 326      17.936  -0.850  82.958  1.00  2.07
ATOM   4818  HB1 SER U 326      17.689  -1.580  83.759  1.00  2.07
ATOM   4819  HB2 SER U 326      16.980  -0.474  82.536  1.00  2.07
ATOM   4820  OG  SER U 326      18.752  -1.464  81.945  1.00  2.07
ATOM   4821  HG1 SER U 326      18.315  -2.136  81.417  1.00  2.07
ATOM   4822  C   SER U 326      19.563  -0.055  84.515  1.00  2.07
ATOM   4823  O   SER U 326      19.531   0.531  85.619  1.00  2.07
ATOM   4824  N   ASP U 327      20.368  -1.094  84.253  1.00  2.44
ATOM   4825  HN  ASP U 327      20.303  -1.574  83.382  1.00  2.44
ATOM   4826  CA  ASP U 327      21.305  -1.626  85.140  1.00  2.44
ATOM   4827  HA  ASP U 327      20.949  -1.470  86.147  1.00  2.44
ATOM   4828  CB  ASP U 327      21.422  -3.138  84.881  1.00  2.44
ATOM   4829  HB1 ASP U 327      20.365  -3.477  84.842  1.00  2.44
ATOM   4830  HB2 ASP U 327      21.882  -3.488  83.932  1.00  2.44
ATOM   4831  CG  ASP U 327      22.340  -3.680  86.003  1.00  2.44
ATOM   4832  OD1 ASP U 327      21.811  -4.203  86.973  1.00  2.44
ATOM   4833  OD2 ASP U 327      23.617  -3.677  85.945  1.00  2.44
ATOM   4834  C   ASP U 327      22.647  -0.900  84.918  1.00  2.44
ATOM   4835  O   ASP U 327      23.111  -0.553  83.795  1.00  2.44
ATOM   4836  N   ASN U 328      23.212  -0.561  86.014  1.00  2.13
ATOM   4837  HN  ASN U 328      22.969  -0.947  86.901  1.00  2.13
ATOM   4838  CA  ASN U 328      24.374   0.368  86.112  1.00  2.13
ATOM   4839  HA  ASN U 328      24.351   1.077  85.298  1.00  2.13
ATOM   4840  CB  ASN U 328      24.389   0.950  87.532  1.00  2.13
ATOM   4841  HB1 ASN U 328      24.289   0.130  88.275  1.00  2.13
ATOM   4842  HB2 ASN U 328      25.189   1.576  87.983  1.00  2.13
ATOM   4843  CG  ASN U 328      23.314   2.008  87.575  1.00  2.13
ATOM   4844  OD1 ASN U 328      23.458   2.934  86.750  1.00  2.13
ATOM   4845  ND2 ASN U 328      22.369   2.039  88.548  1.00  2.13
ATOM   4846 HD21 ASN U 328      21.777   2.842  88.615  1.00  2.13
ATOM   4847 HD22 ASN U 328      22.151   1.243  89.113  1.00  2.13
ATOM   4848  C   ASN U 328      25.697  -0.350  85.855  1.00  2.13
ATOM   4849  O   ASN U 328      26.705   0.249  85.363  1.00  2.13
ATOM   4850  N   LYS U 329      25.702  -1.711  86.031  1.00  2.78
ATOM   4851  HN  LYS U 329      24.842  -2.157  86.267  1.00  2.78
ATOM   4852  CA  LYS U 329      26.863  -2.534  85.692  1.00  2.78
ATOM   4853  HA  LYS U 329      27.750  -1.925  85.782  1.00  2.78
ATOM   4854  CB  LYS U 329      26.968  -3.632  86.744  1.00  2.78
ATOM   4855  HB1 LYS U 329      27.003  -3.224  87.777  1.00  2.78
ATOM   4856  HB2 LYS U 329      26.042  -4.246  86.711  1.00  2.78
ATOM   4857  CG  LYS U 329      28.195  -4.610  86.709  1.00  2.78
ATOM   4858  HG1 LYS U 329      28.346  -5.082  85.715  1.00  2.78
ATOM   4859  HG2 LYS U 329      29.129  -4.106  87.039  1.00  2.78
ATOM   4860  CD  LYS U 329      28.042  -5.687  87.783  1.00  2.78
ATOM   4861  HD1 LYS U 329      28.134  -5.249  88.800  1.00  2.78
ATOM   4862  HD2 LYS U 329      27.026  -6.107  87.626  1.00  2.78
ATOM   4863  CE  LYS U 329      29.103  -6.738  87.798  1.00  2.78
ATOM   4864  HE1 LYS U 329      30.104  -6.261  87.876  1.00  2.78
ATOM   4865  HE2 LYS U 329      28.857  -7.460  88.606  1.00  2.78
ATOM   4866  NZ  LYS U 329      29.070  -7.653  86.578  1.00  2.78
ATOM   4867  HZ1 LYS U 329      28.130  -8.096  86.546  1.00  2.78
ATOM   4868  HZ2 LYS U 329      29.230  -7.185  85.663  1.00  2.78
ATOM   4869  HZ3 LYS U 329      29.752  -8.423  86.733  1.00  2.78
ATOM   4870  C   LYS U 329      26.853  -3.161  84.334  1.00  2.78
ATOM   4871  O   LYS U 329      27.745  -3.138  83.467  1.00  2.78
ATOM   4872  N   GLU U 330      25.720  -3.743  84.024  1.00  2.69
ATOM   4873  HN  GLU U 330      24.999  -3.580  84.693  1.00  2.69
ATOM   4874  CA  GLU U 330      25.460  -4.591  82.824  1.00  2.69
ATOM   4875  HA  GLU U 330      26.353  -5.053  82.432  1.00  2.69
ATOM   4876  CB  GLU U 330      24.515  -5.753  83.165  1.00  2.69
ATOM   4877  HB1 GLU U 330      23.587  -5.434  83.684  1.00  2.69
ATOM   4878  HB2 GLU U 330      24.289  -6.213  82.179  1.00  2.69
ATOM   4879  CG  GLU U 330      25.219  -6.789  84.101  1.00  2.69
ATOM   4880  HG1 GLU U 330      26.247  -7.067  83.786  1.00  2.69
ATOM   4881  HG2 GLU U 330      25.307  -6.413  85.143  1.00  2.69
ATOM   4882  CD  GLU U 330      24.392  -7.982  84.126  1.00  2.69
ATOM   4883  OE1 GLU U 330      23.260  -7.980  84.742  1.00  2.69
ATOM   4884  OE2 GLU U 330      24.761  -9.015  83.554  1.00  2.69
ATOM   4885  C   GLU U 330      24.952  -3.792  81.645  1.00  2.69
ATOM   4886  O   GLU U 330      24.068  -4.257  80.895  1.00  2.69
ATOM   4887  N   ILE U 331      25.520  -2.606  81.345  1.00  1.59
ATOM   4888  HN  ILE U 331      26.233  -2.344  81.991  1.00  1.59
ATOM   4889  CA  ILE U 331      25.408  -1.843  80.107  1.00  1.59
ATOM   4890  HA  ILE U 331      24.608  -2.315  79.557  1.00  1.59
ATOM   4891  CB  ILE U 331      25.048  -0.360  80.285  1.00  1.59
ATOM   4892  HB  ILE U 331      24.043  -0.304  80.754  1.00  1.59
ATOM   4893  CG2 ILE U 331      25.979   0.373  81.220  1.00  1.59
ATOM   4894 HG21 ILE U 331      25.443   1.254  81.634  1.00  1.59
ATOM   4895 HG22 ILE U 331      26.222  -0.232  82.119  1.00  1.59
ATOM   4896 HG23 ILE U 331      26.928   0.725  80.762  1.00  1.59
ATOM   4897  CG1 ILE U 331      24.804   0.539  79.004  1.00  1.59
ATOM   4898 HG11 ILE U 331      24.329   1.374  79.561  1.00  1.59
ATOM   4899 HG12 ILE U 331      25.814   0.722  78.579  1.00  1.59
ATOM   4900  CD  ILE U 331      23.791   0.014  77.998  1.00  1.59
ATOM   4901  HD1 ILE U 331      22.781  -0.007  78.461  1.00  1.59
ATOM   4902  HD2 ILE U 331      23.831   0.583  77.044  1.00  1.59
ATOM   4903  HD3 ILE U 331      23.960  -1.062  77.779  1.00  1.59
ATOM   4904  C   ILE U 331      26.653  -1.863  79.173  1.00  1.59
ATOM   4905  O   ILE U 331      27.802  -2.029  79.651  1.00  1.59
ATOM   4906  N   PHE U 332      26.522  -1.922  77.888  1.00  1.68
ATOM   4907  HN  PHE U 332      25.677  -1.857  77.364  1.00  1.68
ATOM   4908  CA  PHE U 332      27.695  -1.937  76.960  1.00  1.68
ATOM   4909  HA  PHE U 332      28.337  -1.120  77.254  1.00  1.68
ATOM   4910  CB  PHE U 332      28.322  -3.255  76.753  1.00  1.68
ATOM   4911  HB1 PHE U 332      28.306  -3.790  77.727  1.00  1.68
ATOM   4912  HB2 PHE U 332      27.825  -3.929  76.023  1.00  1.68
ATOM   4913  CG  PHE U 332      29.713  -3.167  76.364  1.00  1.68
ATOM   4914  CD1 PHE U 332      30.634  -2.716  77.305  1.00  1.68
ATOM   4915  HD1 PHE U 332      30.308  -2.433  78.295  1.00  1.68
ATOM   4916  CE1 PHE U 332      31.962  -2.643  76.874  1.00  1.68
ATOM   4917  HE1 PHE U 332      32.764  -2.378  77.546  1.00  1.68
ATOM   4918  CZ  PHE U 332      32.316  -3.040  75.593  1.00  1.68
ATOM   4919  HZ  PHE U 332      33.374  -2.882  75.442  1.00  1.68
ATOM   4920  CD2 PHE U 332      30.097  -3.573  75.053  1.00  1.68
ATOM   4921  HD2 PHE U 332      29.441  -4.042  74.335  1.00  1.68
ATOM   4922  CE2 PHE U 332      31.462  -3.542  74.641  1.00  1.68
ATOM   4923  HE2 PHE U 332      31.709  -3.918  73.659  1.00  1.68
ATOM   4924  C   PHE U 332      27.019  -1.535  75.634  1.00  1.68
ATOM   4925  O   PHE U 332      25.966  -2.008  75.288  1.00  1.68
ATOM   4926  N   LEU U 333      27.721  -0.714  74.914  1.00  1.16
ATOM   4927  HN  LEU U 333      28.648  -0.493  75.208  1.00  1.16
ATOM   4928  CA  LEU U 333      27.355  -0.195  73.617  1.00  1.16
ATOM   4929  HA  LEU U 333      26.754  -0.936  73.111  1.00  1.16
ATOM   4930  CB  LEU U 333      26.806   1.204  73.719  1.00  1.16
ATOM   4931  HB1 LEU U 333      27.460   1.846  74.347  1.00  1.16
ATOM   4932  HB2 LEU U 333      26.712   1.698  72.728  1.00  1.16
ATOM   4933  CG  LEU U 333      25.422   1.186  74.320  1.00  1.16
ATOM   4934  HG  LEU U 333      25.443   0.630  75.281  1.00  1.16
ATOM   4935  CD1 LEU U 333      25.072   2.626  74.626  1.00  1.16
ATOM   4936 HD11 LEU U 333      23.984   2.663  74.848  1.00  1.16
ATOM   4937 HD12 LEU U 333      25.684   3.215  75.342  1.00  1.16
ATOM   4938 HD13 LEU U 333      25.203   3.258  73.721  1.00  1.16
ATOM   4939  CD2 LEU U 333      24.393   0.575  73.316  1.00  1.16
ATOM   4940 HD21 LEU U 333      24.591  -0.485  73.051  1.00  1.16
ATOM   4941 HD22 LEU U 333      23.347   0.762  73.639  1.00  1.16
ATOM   4942 HD23 LEU U 333      24.579   1.112  72.361  1.00  1.16
ATOM   4943  C   LEU U 333      28.660  -0.018  72.830  1.00  1.16
ATOM   4944  O   LEU U 333      29.716   0.067  73.435  1.00  1.16
ATOM   4945  N   SER U 334      28.469   0.121  71.474  1.00  1.26
ATOM   4946  HN  SER U 334      27.604  -0.008  70.995  1.00  1.26
ATOM   4947  CA  SER U 334      29.642   0.233  70.595  1.00  1.26
ATOM   4948  HA  SER U 334      30.299   1.035  70.899  1.00  1.26
ATOM   4949  CB  SER U 334      30.549  -1.039  70.605  1.00  1.26
ATOM   4950  HB1 SER U 334      31.028  -1.234  71.588  1.00  1.26
ATOM   4951  HB2 SER U 334      29.822  -1.854  70.405  1.00  1.26
ATOM   4952  OG  SER U 334      31.551  -0.974  69.563  1.00  1.26
ATOM   4953  HG1 SER U 334      32.136  -1.710  69.756  1.00  1.26
ATOM   4954  C   SER U 334      29.204   0.570  69.181  1.00  1.26
ATOM   4955  O   SER U 334      29.521   1.687  68.803  1.00  1.26
ATOM   4956  N   LYS U 335      28.530  -0.338  68.330  1.00  0.99
ATOM   4957  HN  LYS U 335      28.089  -1.198  68.577  1.00  0.99
ATOM   4958  CA  LYS U 335      28.254   0.127  67.027  1.00  0.99
ATOM   4959  HA  LYS U 335      29.162   0.593  66.674  1.00  0.99
ATOM   4960  CB  LYS U 335      28.030  -1.069  66.084  1.00  0.99
ATOM   4961  HB1 LYS U 335      27.072  -1.524  66.415  1.00  0.99
ATOM   4962  HB2 LYS U 335      27.886  -0.792  65.018  1.00  0.99
ATOM   4963  CG  LYS U 335      28.992  -2.265  66.076  1.00  0.99
ATOM   4964  HG1 LYS U 335      30.002  -2.019  66.466  1.00  0.99
ATOM   4965  HG2 LYS U 335      28.675  -3.026  66.821  1.00  0.99
ATOM   4966  CD  LYS U 335      29.248  -2.773  64.623  1.00  0.99
ATOM   4967  HD1 LYS U 335      29.668  -1.980  63.968  1.00  0.99
ATOM   4968  HD2 LYS U 335      30.028  -3.564  64.626  1.00  0.99
ATOM   4969  CE  LYS U 335      27.971  -3.438  63.975  1.00  0.99
ATOM   4970  HE1 LYS U 335      27.641  -4.345  64.526  1.00  0.99
ATOM   4971  HE2 LYS U 335      27.073  -2.785  64.021  1.00  0.99
ATOM   4972  NZ  LYS U 335      28.300  -3.960  62.613  1.00  0.99
ATOM   4973  HZ1 LYS U 335      27.424  -4.097  62.069  1.00  0.99
ATOM   4974  HZ2 LYS U 335      28.795  -3.152  62.186  1.00  0.99
ATOM   4975  HZ3 LYS U 335      28.921  -4.787  62.500  1.00  0.99
ATOM   4976  C   LYS U 335      27.087   1.123  66.930  1.00  0.99
ATOM   4977  O   LYS U 335      26.372   1.370  67.945  1.00  0.99
ATOM   4978  N   ALA U 336      26.868   1.777  65.804  1.00  0.87
ATOM   4979  HN  ALA U 336      27.350   1.641  64.942  1.00  0.87
ATOM   4980  CA  ALA U 336      25.987   2.935  65.757  1.00  0.87
ATOM   4981  HA  ALA U 336      25.152   2.767  66.421  1.00  0.87
ATOM   4982  CB  ALA U 336      26.758   4.245  66.025  1.00  0.87
ATOM   4983  HB1 ALA U 336      26.944   4.263  67.120  1.00  0.87
ATOM   4984  HB2 ALA U 336      27.785   4.257  65.603  1.00  0.87
ATOM   4985  HB3 ALA U 336      26.274   5.211  65.766  1.00  0.87
ATOM   4986  C   ALA U 336      25.471   2.905  64.371  1.00  0.87
ATOM   4987  O   ALA U 336      26.071   3.486  63.473  1.00  0.87
ATOM   4988  N   ILE U 337      24.381   2.179  63.991  1.00  0.79
ATOM   4989  HN  ILE U 337      23.875   1.836  64.778  1.00  0.79
ATOM   4990  CA  ILE U 337      23.993   2.004  62.619  1.00  0.79
ATOM   4991  HA  ILE U 337      24.817   1.864  61.935  1.00  0.79
ATOM   4992  CB  ILE U 337      23.214   0.670  62.607  1.00  0.79
ATOM   4993  HB  ILE U 337      23.011   0.527  61.524  1.00  0.79
ATOM   4994  CG2 ILE U 337      24.214  -0.452  62.894  1.00  0.79
ATOM   4995 HG21 ILE U 337      25.016  -0.364  62.131  1.00  0.79
ATOM   4996 HG22 ILE U 337      24.643  -0.441  63.919  1.00  0.79
ATOM   4997 HG23 ILE U 337      23.742  -1.458  62.917  1.00  0.79
ATOM   4998  CG1 ILE U 337      21.950   0.437  63.398  1.00  0.79
ATOM   4999 HG11 ILE U 337      21.875  -0.666  63.512  1.00  0.79
ATOM   5000 HG12 ILE U 337      22.205   0.800  64.417  1.00  0.79
ATOM   5001  CD  ILE U 337      20.698   1.086  62.917  1.00  0.79
ATOM   5002  HD1 ILE U 337      20.479   0.627  61.930  1.00  0.79
ATOM   5003  HD2 ILE U 337      19.844   0.862  63.591  1.00  0.79
ATOM   5004  HD3 ILE U 337      20.764   2.194  62.862  1.00  0.79
ATOM   5005  C   ILE U 337      23.175   3.239  62.120  1.00  0.79
ATOM   5006  O   ILE U 337      22.627   4.027  62.879  1.00  0.79
ATOM   5007  N   HSP U 338      23.022   3.359  60.792  1.00  0.65
ATOM   5008  HN  HSP U 338      23.310   2.577  60.245  1.00  0.65
ATOM   5009  CA  HSP U 338      22.167   4.455  60.248  1.00  0.65
ATOM   5010  HA  HSP U 338      21.347   4.469  60.951  1.00  0.65
ATOM   5011  CB  HSP U 338      22.984   5.786  60.064  1.00  0.65
ATOM   5012  HB1 HSP U 338      23.517   5.959  61.023  1.00  0.65
ATOM   5013  HB2 HSP U 338      23.842   5.644  59.373  1.00  0.65
ATOM   5014  CD2 HSP U 338      21.736   7.181  58.420  1.00  0.65
ATOM   5015  HD2 HSP U 338      21.969   6.710  57.473  1.00  0.65
ATOM   5016  CG  HSP U 338      22.155   6.934  59.659  1.00  0.65
ATOM   5017  NE2 HSP U 338      20.616   7.987  58.555  1.00  0.65
ATOM   5018  HE2 HSP U 338      20.045   8.054  57.737  1.00  0.65
ATOM   5019  ND1 HSP U 338      21.353   7.582  60.547  1.00  0.65
ATOM   5020  HD1 HSP U 338      21.280   7.445  61.535  1.00  0.65
ATOM   5021  CE1 HSP U 338      20.400   8.274  59.845  1.00  0.65
ATOM   5022  HE1 HSP U 338      19.674   8.932  60.275  1.00  0.65
ATOM   5023  C   HSP U 338      21.528   4.150  58.923  1.00  0.65
ATOM   5024  O   HSP U 338      22.258   3.779  58.004  1.00  0.65
ATOM   5025  N   LYS U 339      20.200   4.122  58.713  1.00  0.58
ATOM   5026  HN  LYS U 339      19.550   4.380  59.424  1.00  0.58
ATOM   5027  CA  LYS U 339      19.552   3.664  57.466  1.00  0.58
ATOM   5028  HA  LYS U 339      20.259   3.674  56.650  1.00  0.58
ATOM   5029  CB  LYS U 339      18.712   2.378  57.713  1.00  0.58
ATOM   5030  HB1 LYS U 339      19.354   1.633  58.230  1.00  0.58
ATOM   5031  HB2 LYS U 339      17.849   2.597  58.378  1.00  0.58
ATOM   5032  CG  LYS U 339      18.236   1.637  56.491  1.00  0.58
ATOM   5033  HG1 LYS U 339      17.963   2.457  55.793  1.00  0.58
ATOM   5034  HG2 LYS U 339      19.087   1.148  55.968  1.00  0.58
ATOM   5035  CD  LYS U 339      17.152   0.623  56.703  1.00  0.58
ATOM   5036  HD1 LYS U 339      17.471  -0.170  57.413  1.00  0.58
ATOM   5037  HD2 LYS U 339      16.342   1.124  57.276  1.00  0.58
ATOM   5038  CE  LYS U 339      16.757  -0.275  55.483  1.00  0.58
ATOM   5039  HE1 LYS U 339      15.922  -0.915  55.840  1.00  0.58
ATOM   5040  HE2 LYS U 339      16.429   0.272  54.574  1.00  0.58
ATOM   5041  NZ  LYS U 339      17.819  -1.163  55.108  1.00  0.58
ATOM   5042  HZ1 LYS U 339      18.302  -0.584  54.392  1.00  0.58
ATOM   5043  HZ2 LYS U 339      18.433  -1.328  55.931  1.00  0.58
ATOM   5044  HZ3 LYS U 339      17.487  -2.093  54.782  1.00  0.58
ATOM   5045  C   LYS U 339      18.640   4.866  56.989  1.00  0.58
ATOM   5046  O   LYS U 339      18.081   5.563  57.879  1.00  0.58
ATOM   5047  N   SER U 340      18.594   5.163  55.676  1.00  0.52
ATOM   5048  HN  SER U 340      19.033   4.647  54.944  1.00  0.52
ATOM   5049  CA  SER U 340      17.872   6.301  55.206  1.00  0.52
ATOM   5050  HA  SER U 340      17.137   6.644  55.920  1.00  0.52
ATOM   5051  CB  SER U 340      18.776   7.535  54.925  1.00  0.52
ATOM   5052  HB1 SER U 340      19.177   7.574  53.890  1.00  0.52
ATOM   5053  HB2 SER U 340      18.172   8.467  54.922  1.00  0.52
ATOM   5054  OG  SER U 340      19.869   7.622  55.895  1.00  0.52
ATOM   5055  HG1 SER U 340      20.669   7.364  55.430  1.00  0.52
ATOM   5056  C   SER U 340      17.188   5.957  53.909  1.00  0.52
ATOM   5057  O   SER U 340      17.690   5.228  53.053  1.00  0.52
ATOM   5058  N   PHE U 341      15.988   6.549  53.708  1.00  0.49
ATOM   5059  HN  PHE U 341      15.605   7.061  54.473  1.00  0.49
ATOM   5060  CA  PHE U 341      15.158   6.446  52.510  1.00  0.49
ATOM   5061  HA  PHE U 341      15.790   6.067  51.721  1.00  0.49
ATOM   5062  CB  PHE U 341      13.964   5.558  52.968  1.00  0.49
ATOM   5063  HB1 PHE U 341      14.440   4.715  53.514  1.00  0.49
ATOM   5064  HB2 PHE U 341      13.227   6.080  53.615  1.00  0.49
ATOM   5065  CG  PHE U 341      13.206   5.003  51.811  1.00  0.49
ATOM   5066  CD1 PHE U 341      12.253   5.826  51.132  1.00  0.49
ATOM   5067  HD1 PHE U 341      12.112   6.843  51.467  1.00  0.49
ATOM   5068  CE1 PHE U 341      11.650   5.364  49.966  1.00  0.49
ATOM   5069  HE1 PHE U 341      10.976   6.054  49.480  1.00  0.49
ATOM   5070  CZ  PHE U 341      12.030   4.115  49.427  1.00  0.49
ATOM   5071  HZ  PHE U 341      11.495   3.708  48.581  1.00  0.49
ATOM   5072  CD2 PHE U 341      13.547   3.751  51.227  1.00  0.49
ATOM   5073  HD2 PHE U 341      14.302   3.168  51.733  1.00  0.49
ATOM   5074  CE2 PHE U 341      13.114   3.329  50.004  1.00  0.49
ATOM   5075  HE2 PHE U 341      13.529   2.478  49.485  1.00  0.49
ATOM   5076  C   PHE U 341      14.705   7.845  52.037  1.00  0.49
ATOM   5077  O   PHE U 341      14.671   8.779  52.840  1.00  0.49
ATOM   5078  N   LEU U 342      14.416   8.020  50.734  1.00  0.44
ATOM   5079  HN  LEU U 342      14.796   7.354  50.097  1.00  0.44
ATOM   5080  CA  LEU U 342      13.773   9.188  50.146  1.00  0.44
ATOM   5081  HA  LEU U 342      12.948   9.454  50.791  1.00  0.44
ATOM   5082  CB  LEU U 342      14.803  10.301  49.967  1.00  0.44
ATOM   5083  HB1 LEU U 342      15.165  10.599  50.974  1.00  0.44
ATOM   5084  HB2 LEU U 342      15.720   9.939  49.455  1.00  0.44
ATOM   5085  CG  LEU U 342      14.406  11.587  49.288  1.00  0.44
ATOM   5086  HG  LEU U 342      14.122  11.291  48.256  1.00  0.44
ATOM   5087  CD1 LEU U 342      13.212  12.340  49.945  1.00  0.44
ATOM   5088 HD11 LEU U 342      12.963  13.254  49.365  1.00  0.44
ATOM   5089 HD12 LEU U 342      12.347  11.643  49.931  1.00  0.44
ATOM   5090 HD13 LEU U 342      13.535  12.746  50.928  1.00  0.44
ATOM   5091  CD2 LEU U 342      15.623  12.517  49.101  1.00  0.44
ATOM   5092 HD21 LEU U 342      16.218  12.852  49.978  1.00  0.44
ATOM   5093 HD22 LEU U 342      16.273  11.991  48.370  1.00  0.44
ATOM   5094 HD23 LEU U 342      15.293  13.399  48.511  1.00  0.44
ATOM   5095  C   LEU U 342      13.149   8.831  48.795  1.00  0.44
ATOM   5096  O   LEU U 342      13.917   8.431  47.892  1.00  0.44
ATOM   5097  N   GLU U 343      11.805   8.863  48.643  1.00  0.50
ATOM   5098  HN  GLU U 343      11.184   8.929  49.420  1.00  0.50
ATOM   5099  CA  GLU U 343      11.101   8.966  47.378  1.00  0.50
ATOM   5100  HA  GLU U 343      11.740   8.543  46.616  1.00  0.50
ATOM   5101  CB  GLU U 343       9.758   8.139  47.309  1.00  0.50
ATOM   5102  HB1 GLU U 343      10.087   7.166  47.732  1.00  0.50
ATOM   5103  HB2 GLU U 343       8.961   8.629  47.910  1.00  0.50
ATOM   5104  CG  GLU U 343       9.266   7.903  45.864  1.00  0.50
ATOM   5105  HG1 GLU U 343       9.389   8.836  45.273  1.00  0.50
ATOM   5106  HG2 GLU U 343       9.912   7.111  45.428  1.00  0.50
ATOM   5107  CD  GLU U 343       7.786   7.491  45.733  1.00  0.50
ATOM   5108  OE1 GLU U 343       7.575   6.386  45.265  1.00  0.50
ATOM   5109  OE2 GLU U 343       6.853   8.309  46.052  1.00  0.50
ATOM   5110  C   GLU U 343      10.775  10.507  47.020  1.00  0.50
ATOM   5111  O   GLU U 343       9.993  11.177  47.727  1.00  0.50
ATOM   5112  N   VAL U 344      11.195  11.071  45.813  1.00  0.47
ATOM   5113  HN  VAL U 344      11.905  10.653  45.251  1.00  0.47
ATOM   5114  CA  VAL U 344      10.481  12.209  45.243  1.00  0.47
ATOM   5115  HA  VAL U 344       9.935  12.732  46.014  1.00  0.47
ATOM   5116  CB  VAL U 344      11.406  13.245  44.511  1.00  0.47
ATOM   5117  HB  VAL U 344      10.767  13.983  43.980  1.00  0.47
ATOM   5118  CG1 VAL U 344      12.398  13.858  45.500  1.00  0.47
ATOM   5119 HG11 VAL U 344      11.928  14.302  46.403  1.00  0.47
ATOM   5120 HG12 VAL U 344      13.087  13.036  45.791  1.00  0.47
ATOM   5121 HG13 VAL U 344      12.971  14.663  44.992  1.00  0.47
ATOM   5122  CG2 VAL U 344      12.215  12.514  43.352  1.00  0.47
ATOM   5123 HG21 VAL U 344      11.512  11.908  42.741  1.00  0.47
ATOM   5124 HG22 VAL U 344      12.846  13.253  42.814  1.00  0.47
ATOM   5125 HG23 VAL U 344      12.944  11.868  43.887  1.00  0.47
ATOM   5126  C   VAL U 344       9.380  11.827  44.264  1.00  0.47
ATOM   5127  O   VAL U 344       9.360  10.680  43.741  1.00  0.47
ATOM   5128  N   ASN U 345       8.274  12.589  44.181  1.00  0.54
ATOM   5129  HN  ASN U 345       8.297  13.457  44.672  1.00  0.54
ATOM   5130  CA  ASN U 345       7.146  12.133  43.412  1.00  0.54
ATOM   5131  HA  ASN U 345       7.501  11.728  42.476  1.00  0.54
ATOM   5132  CB  ASN U 345       6.108  11.177  44.106  1.00  0.54
ATOM   5133  HB1 ASN U 345       5.190  10.996  43.507  1.00  0.54
ATOM   5134  HB2 ASN U 345       6.670  10.225  44.216  1.00  0.54
ATOM   5135  CG  ASN U 345       5.602  11.683  45.457  1.00  0.54
ATOM   5136  OD1 ASN U 345       4.767  12.577  45.640  1.00  0.54
ATOM   5137  ND2 ASN U 345       6.021  11.013  46.559  1.00  0.54
ATOM   5138 HD21 ASN U 345       5.673  11.181  47.482  1.00  0.54
ATOM   5139 HD22 ASN U 345       6.634  10.250  46.353  1.00  0.54
ATOM   5140  C   ASN U 345       6.465  13.361  42.910  1.00  0.54
ATOM   5141  O   ASN U 345       6.946  14.487  43.068  1.00  0.54
ATOM   5142  N   GLU U 346       5.336  13.303  42.221  1.00  0.60
ATOM   5143  HN  GLU U 346       5.044  12.357  42.109  1.00  0.60
ATOM   5144  CA  GLU U 346       4.488  14.318  41.677  1.00  0.60
ATOM   5145  HA  GLU U 346       5.164  14.928  41.097  1.00  0.60
ATOM   5146  CB  GLU U 346       3.457  13.748  40.702  1.00  0.60
ATOM   5147  HB1 GLU U 346       2.928  12.955  41.273  1.00  0.60
ATOM   5148  HB2 GLU U 346       2.758  14.504  40.285  1.00  0.60
ATOM   5149  CG  GLU U 346       4.169  13.060  39.492  1.00  0.60
ATOM   5150  HG1 GLU U 346       3.423  12.943  38.678  1.00  0.60
ATOM   5151  HG2 GLU U 346       4.988  13.711  39.118  1.00  0.60
ATOM   5152  CD  GLU U 346       4.686  11.678  39.567  1.00  0.60
ATOM   5153  OE1 GLU U 346       5.023  11.118  38.486  1.00  0.60
ATOM   5154  OE2 GLU U 346       4.798  11.084  40.639  1.00  0.60
ATOM   5155  C   GLU U 346       3.823  15.331  42.678  1.00  0.60
ATOM   5156  O   GLU U 346       3.513  16.458  42.315  1.00  0.60
ATOM   5157  N   GLU U 347       3.559  14.836  43.909  1.00  0.64
ATOM   5158  HN  GLU U 347       3.768  13.886  44.124  1.00  0.64
ATOM   5159  CA  GLU U 347       2.909  15.639  44.911  1.00  0.64
ATOM   5160  HA  GLU U 347       2.208  16.349  44.499  1.00  0.64
ATOM   5161  CB  GLU U 347       2.142  14.671  45.785  1.00  0.64
ATOM   5162  HB1 GLU U 347       2.858  14.010  46.318  1.00  0.64
ATOM   5163  HB2 GLU U 347       1.524  15.278  46.481  1.00  0.64
ATOM   5164  CG  GLU U 347       1.158  13.867  44.908  1.00  0.64
ATOM   5165  HG1 GLU U 347       0.540  14.486  44.222  1.00  0.64
ATOM   5166  HG2 GLU U 347       1.792  13.217  44.269  1.00  0.64
ATOM   5167  CD  GLU U 347       0.225  12.928  45.702  1.00  0.64
ATOM   5168  OE1 GLU U 347      -0.428  13.415  46.646  1.00  0.64
ATOM   5169  OE2 GLU U 347       0.132  11.684  45.413  1.00  0.64
ATOM   5170  C   GLU U 347       3.861  16.336  45.849  1.00  0.64
ATOM   5171  O   GLU U 347       3.625  17.499  46.231  1.00  0.64
ATOM   5172  N   GLY U 348       4.973  15.602  46.226  1.00  0.53
ATOM   5173  HN  GLY U 348       5.048  14.718  45.771  1.00  0.53
ATOM   5174  CA  GLY U 348       6.043  16.058  47.103  1.00  0.53
ATOM   5175  HA1 GLY U 348       5.716  16.280  48.109  1.00  0.53
ATOM   5176  HA2 GLY U 348       6.475  16.858  46.520  1.00  0.53
ATOM   5177  C   GLY U 348       7.120  15.031  47.265  1.00  0.53
ATOM   5178  O   GLY U 348       7.629  14.499  46.306  1.00  0.53
ATOM   5179  N   SER U 349       7.405  14.694  48.498  1.00  0.47
ATOM   5180  HN  SER U 349       6.945  15.164  49.248  1.00  0.47
ATOM   5181  CA  SER U 349       8.430  13.760  48.907  1.00  0.47
ATOM   5182  HA  SER U 349       8.407  13.044  48.099  1.00  0.47
ATOM   5183  CB  SER U 349       9.800  14.365  49.276  1.00  0.47
ATOM   5184  HB1 SER U 349       9.730  15.036  50.159  1.00  0.47
ATOM   5185  HB2 SER U 349      10.689  13.703  49.355  1.00  0.47
ATOM   5186  OG  SER U 349      10.016  15.284  48.246  1.00  0.47
ATOM   5187  HG1 SER U 349       9.942  14.755  47.449  1.00  0.47
ATOM   5188  C   SER U 349       7.990  13.177  50.205  1.00  0.47
ATOM   5189  O   SER U 349       7.330  13.806  50.986  1.00  0.47
ATOM   5190  N   GLU U 350       8.296  11.901  50.384  1.00  0.47
ATOM   5191  HN  GLU U 350       8.888  11.414  49.747  1.00  0.47
ATOM   5192  CA  GLU U 350       8.273  11.308  51.692  1.00  0.47
ATOM   5193  HA  GLU U 350       8.254  12.067  52.460  1.00  0.47
ATOM   5194  CB  GLU U 350       7.054  10.478  52.009  1.00  0.47
ATOM   5195  HB1 GLU U 350       7.199   9.948  52.974  1.00  0.47
ATOM   5196  HB2 GLU U 350       6.258  11.202  52.287  1.00  0.47
ATOM   5197  CG  GLU U 350       6.606   9.513  50.948  1.00  0.47
ATOM   5198  HG1 GLU U 350       6.488   9.856  49.898  1.00  0.47
ATOM   5199  HG2 GLU U 350       7.323   8.684  50.765  1.00  0.47
ATOM   5200  CD  GLU U 350       5.327   8.877  51.404  1.00  0.47
ATOM   5201  OE1 GLU U 350       5.389   7.855  52.157  1.00  0.47
ATOM   5202  OE2 GLU U 350       4.250   9.530  51.042  1.00  0.47
ATOM   5203  C   GLU U 350       9.570  10.547  51.920  1.00  0.47
ATOM   5204  O   GLU U 350      10.131   9.810  51.096  1.00  0.47
ATOM   5205  N   ALA U 351      10.238  10.769  53.105  1.00  0.47
ATOM   5206  HN  ALA U 351       9.804  11.462  53.676  1.00  0.47
ATOM   5207  CA  ALA U 351      11.579  10.438  53.362  1.00  0.47
ATOM   5208  HA  ALA U 351      11.916   9.538  52.868  1.00  0.47
ATOM   5209  CB  ALA U 351      12.468  11.570  53.035  1.00  0.47
ATOM   5210  HB1 ALA U 351      12.408  12.343  53.831  1.00  0.47
ATOM   5211  HB2 ALA U 351      13.516  11.221  52.925  1.00  0.47
ATOM   5212  HB3 ALA U 351      12.117  12.036  52.089  1.00  0.47
ATOM   5213  C   ALA U 351      11.791  10.182  54.875  1.00  0.47
ATOM   5214  O   ALA U 351      11.187  10.777  55.768  1.00  0.47
ATOM   5215  N   ALA U 352      12.726   9.179  55.246  1.00  0.47
ATOM   5216  HN  ALA U 352      13.344   8.834  54.543  1.00  0.47
ATOM   5217  CA  ALA U 352      12.953   8.900  56.602  1.00  0.47
ATOM   5218  HA  ALA U 352      12.799   9.811  57.161  1.00  0.47
ATOM   5219  CB  ALA U 352      12.077   7.721  57.112  1.00  0.47
ATOM   5220  HB1 ALA U 352      11.012   8.008  57.245  1.00  0.47
ATOM   5221  HB2 ALA U 352      12.142   6.925  56.340  1.00  0.47
ATOM   5222  HB3 ALA U 352      12.376   7.274  58.084  1.00  0.47
ATOM   5223  C   ALA U 352      14.380   8.455  56.884  1.00  0.47
ATOM   5224  O   ALA U 352      14.927   7.585  56.200  1.00  0.47
ATOM   5225  N   ALA U 353      15.036   8.972  57.986  1.00  0.51
ATOM   5226  HN  ALA U 353      14.484   9.623  58.500  1.00  0.51
ATOM   5227  CA  ALA U 353      16.340   8.604  58.483  1.00  0.51
ATOM   5228  HA  ALA U 353      16.798   7.870  57.836  1.00  0.51
ATOM   5229  CB  ALA U 353      17.368   9.735  58.567  1.00  0.51
ATOM   5230  HB1 ALA U 353      17.540  10.121  57.539  1.00  0.51
ATOM   5231  HB2 ALA U 353      16.830  10.541  59.110  1.00  0.51
ATOM   5232  HB3 ALA U 353      18.248   9.386  59.149  1.00  0.51
ATOM   5233  C   ALA U 353      16.260   7.997  59.870  1.00  0.51
ATOM   5234  O   ALA U 353      15.806   8.658  60.802  1.00  0.51
ATOM   5235  N   VAL U 354      16.708   6.743  60.080  1.00  0.46
ATOM   5236  HN  VAL U 354      17.030   6.092  59.397  1.00  0.46
ATOM   5237  CA  VAL U 354      16.630   5.947  61.285  1.00  0.46
ATOM   5238  HA  VAL U 354      16.257   6.650  62.015  1.00  0.46
ATOM   5239  CB  VAL U 354      15.751   4.623  61.208  1.00  0.46
ATOM   5240  HB  VAL U 354      16.224   4.052  60.380  1.00  0.46
ATOM   5241  CG1 VAL U 354      15.527   3.927  62.588  1.00  0.46
ATOM   5242 HG11 VAL U 354      16.518   3.846  63.084  1.00  0.46
ATOM   5243 HG12 VAL U 354      14.883   4.589  63.206  1.00  0.46
ATOM   5244 HG13 VAL U 354      15.022   2.945  62.468  1.00  0.46
ATOM   5245  CG2 VAL U 354      14.295   4.955  60.806  1.00  0.46
ATOM   5246 HG21 VAL U 354      13.779   4.011  60.528  1.00  0.46
ATOM   5247 HG22 VAL U 354      13.866   5.566  61.628  1.00  0.46
ATOM   5248 HG23 VAL U 354      14.192   5.545  59.870  1.00  0.46
ATOM   5249  C   VAL U 354      17.989   5.634  61.734  1.00  0.46
ATOM   5250  O   VAL U 354      18.844   5.281  60.880  1.00  0.46
ATOM   5251  N   SER U 355      18.371   5.750  63.002  1.00  0.53
ATOM   5252  HN  SER U 355      17.650   5.961  63.658  1.00  0.53
ATOM   5253  CA  SER U 355      19.677   5.513  63.665  1.00  0.53
ATOM   5254  HA  SER U 355      20.416   5.030  63.043  1.00  0.53
ATOM   5255  CB  SER U 355      20.147   6.860  64.324  1.00  0.53
ATOM   5256  HB1 SER U 355      19.336   7.471  64.774  1.00  0.53
ATOM   5257  HB2 SER U 355      21.012   6.547  64.947  1.00  0.53
ATOM   5258  OG  SER U 355      20.674   7.669  63.350  1.00  0.53
ATOM   5259  HG1 SER U 355      20.701   8.530  63.772  1.00  0.53
ATOM   5260  C   SER U 355      19.407   4.529  64.792  1.00  0.53
ATOM   5261  O   SER U 355      18.304   4.302  65.194  1.00  0.53
ATOM   5262  N   GLY U 356      20.510   3.927  65.261  1.00  0.67
ATOM   5263  HN  GLY U 356      21.390   4.079  64.818  1.00  0.67
ATOM   5264  CA  GLY U 356      20.453   2.911  66.274  1.00  0.67
ATOM   5265  HA1 GLY U 356      20.156   2.009  65.760  1.00  0.67
ATOM   5266  HA2 GLY U 356      19.733   3.199  67.026  1.00  0.67
ATOM   5267  C   GLY U 356      21.772   2.682  66.960  1.00  0.67
ATOM   5268  O   GLY U 356      22.807   2.401  66.354  1.00  0.67
ATOM   5269  N   MET U 357      21.821   2.866  68.244  1.00  0.75
ATOM   5270  HN  MET U 357      21.012   3.068  68.791  1.00  0.75
ATOM   5271  CA  MET U 357      23.044   2.597  69.021  1.00  0.75
ATOM   5272  HA  MET U 357      23.881   2.571  68.339  1.00  0.75
ATOM   5273  CB  MET U 357      23.328   3.733  69.960  1.00  0.75
ATOM   5274  HB1 MET U 357      22.328   3.966  70.384  1.00  0.75
ATOM   5275  HB2 MET U 357      23.989   3.402  70.790  1.00  0.75
ATOM   5276  CG  MET U 357      24.016   5.038  69.570  1.00  0.75
ATOM   5277  HG1 MET U 357      23.911   5.731  70.432  1.00  0.75
ATOM   5278  HG2 MET U 357      25.115   4.932  69.452  1.00  0.75
ATOM   5279  SD  MET U 357      23.316   5.981  68.190  1.00  0.75
ATOM   5280  CE  MET U 357      21.703   6.360  68.916  1.00  0.75
ATOM   5281  HE1 MET U 357      20.923   6.676  68.191  1.00  0.75
ATOM   5282  HE2 MET U 357      21.312   5.428  69.378  1.00  0.75
ATOM   5283  HE3 MET U 357      21.781   7.154  69.690  1.00  0.75
ATOM   5284  C   MET U 357      22.886   1.265  69.730  1.00  0.75
ATOM   5285  O   MET U 357      21.924   1.044  70.465  1.00  0.75
ATOM   5286  N   ILE U 358      23.853   0.351  69.387  1.00  0.74
ATOM   5287  HN  ILE U 358      24.544   0.615  68.719  1.00  0.74
ATOM   5288  CA  ILE U 358      23.589  -1.080  69.673  1.00  0.74
ATOM   5289  HA  ILE U 358      22.897  -1.195  70.495  1.00  0.74
ATOM   5290  CB  ILE U 358      23.159  -1.729  68.410  1.00  0.74
ATOM   5291  HB  ILE U 358      23.128  -2.820  68.620  1.00  0.74
ATOM   5292  CG2 ILE U 358      21.788  -1.254  67.911  1.00  0.74
ATOM   5293 HG21 ILE U 358      21.268  -2.001  67.275  1.00  0.74
ATOM   5294 HG22 ILE U 358      21.048  -1.075  68.720  1.00  0.74
ATOM   5295 HG23 ILE U 358      21.954  -0.349  67.288  1.00  0.74
ATOM   5296  CG1 ILE U 358      24.163  -1.538  67.270  1.00  0.74
ATOM   5297 HG11 ILE U 358      24.121  -0.567  66.732  1.00  0.74
ATOM   5298 HG12 ILE U 358      25.189  -1.655  67.680  1.00  0.74
ATOM   5299  CD  ILE U 358      23.989  -2.695  66.294  1.00  0.74
ATOM   5300  HD1 ILE U 358      24.786  -2.584  65.528  1.00  0.74
ATOM   5301  HD2 ILE U 358      24.195  -3.692  66.738  1.00  0.74
ATOM   5302  HD3 ILE U 358      22.968  -2.688  65.856  1.00  0.74
ATOM   5303  C   ILE U 358      24.946  -1.528  70.123  1.00  0.74
ATOM   5304  O   ILE U 358      25.816  -0.661  70.417  1.00  0.74
ATOM   5305  N   ALA U 359      25.133  -2.803  70.386  1.00  0.92
ATOM   5306  HN  ALA U 359      24.321  -3.351  70.199  1.00  0.92
ATOM   5307  CA  ALA U 359      26.305  -3.379  71.156  1.00  0.92
ATOM   5308  HA  ALA U 359      26.687  -2.677  71.882  1.00  0.92
ATOM   5309  CB  ALA U 359      25.882  -4.626  72.041  1.00  0.92
ATOM   5310  HB1 ALA U 359      26.722  -4.867  72.726  1.00  0.92
ATOM   5311  HB2 ALA U 359      25.076  -4.286  72.725  1.00  0.92
ATOM   5312  HB3 ALA U 359      25.577  -5.510  71.441  1.00  0.92
ATOM   5313  C   ALA U 359      27.461  -3.650  70.228  1.00  0.92
ATOM   5314  O   ALA U 359      27.760  -2.795  69.429  1.00  0.92
ATOM   5315  N   ILE U 360      27.968  -4.874  70.252  1.00  1.29
ATOM   5316  HN  ILE U 360      27.654  -5.573  70.890  1.00  1.29
ATOM   5317  CA  ILE U 360      29.012  -5.399  69.387  1.00  1.29
ATOM   5318  HA  ILE U 360      29.399  -4.674  68.686  1.00  1.29
ATOM   5319  CB  ILE U 360      30.113  -6.122  70.236  1.00  1.29
ATOM   5320  HB  ILE U 360      30.766  -6.655  69.512  1.00  1.29
ATOM   5321  CG2 ILE U 360      30.984  -5.101  70.975  1.00  1.29
ATOM   5322 HG21 ILE U 360      31.863  -5.551  71.484  1.00  1.29
ATOM   5323 HG22 ILE U 360      31.417  -4.350  70.282  1.00  1.29
ATOM   5324 HG23 ILE U 360      30.351  -4.515  71.675  1.00  1.29
ATOM   5325  CG1 ILE U 360      29.551  -7.066  71.312  1.00  1.29
ATOM   5326 HG11 ILE U 360      29.106  -6.504  72.160  1.00  1.29
ATOM   5327 HG12 ILE U 360      28.659  -7.578  70.892  1.00  1.29
ATOM   5328  CD  ILE U 360      30.643  -8.043  71.767  1.00  1.29
ATOM   5329  HD1 ILE U 360      31.317  -7.350  72.315  1.00  1.29
ATOM   5330  HD2 ILE U 360      30.381  -8.869  72.461  1.00  1.29
ATOM   5331  HD3 ILE U 360      31.079  -8.498  70.852  1.00  1.29
ATOM   5332  C   ILE U 360      28.431  -6.326  68.397  1.00  1.29
ATOM   5333  O   ILE U 360      27.311  -6.838  68.491  1.00  1.29
ATOM   5334  N   SER U 361      29.253  -6.665  67.360  1.00  1.63
ATOM   5335  HN  SER U 361      30.160  -6.252  67.377  1.00  1.63
ATOM   5336  CA  SER U 361      29.018  -7.623  66.366  1.00  1.63
ATOM   5337  HA  SER U 361      28.800  -8.595  66.782  1.00  1.63
ATOM   5338  CB  SER U 361      27.734  -7.319  65.488  1.00  1.63
ATOM   5339  HB1 SER U 361      26.940  -6.979  66.186  1.00  1.63
ATOM   5340  HB2 SER U 361      27.887  -6.466  64.793  1.00  1.63
ATOM   5341  OG  SER U 361      27.262  -8.434  64.717  1.00  1.63
ATOM   5342  HG1 SER U 361      26.369  -8.318  64.387  1.00  1.63
ATOM   5343  C   SER U 361      30.237  -7.751  65.466  1.00  1.63
ATOM   5344  O   SER U 361      31.418  -7.779  65.807  1.00  1.63
ATOM   5345  N   ARG U 362      30.015  -7.883  64.086  1.00  2.05
ATOM   5346  HN  ARG U 362      29.150  -7.918  63.591  1.00  2.05
ATOM   5347  CA  ARG U 362      31.093  -7.970  63.154  1.00  2.05
ATOM   5348  HA  ARG U 362      32.079  -8.001  63.593  1.00  2.05
ATOM   5349  CB  ARG U 362      30.977  -9.253  62.405  1.00  2.05
ATOM   5350  HB1 ARG U 362      29.950  -9.282  61.983  1.00  2.05
ATOM   5351  HB2 ARG U 362      31.626  -9.215  61.504  1.00  2.05
ATOM   5352  CG  ARG U 362      31.190 -10.537  63.276  1.00  2.05
ATOM   5353  HG1 ARG U 362      32.175 -10.445  63.781  1.00  2.05
ATOM   5354  HG2 ARG U 362      30.381 -10.676  64.024  1.00  2.05
ATOM   5355  CD  ARG U 362      31.199 -11.709  62.393  1.00  2.05
ATOM   5356  HD1 ARG U 362      30.261 -11.858  61.815  1.00  2.05
ATOM   5357  HD2 ARG U 362      31.969 -11.594  61.600  1.00  2.05
ATOM   5358  NE  ARG U 362      31.358 -12.907  63.380  1.00  2.05
ATOM   5359  HE  ARG U 362      31.060 -12.813  64.330  1.00  2.05
ATOM   5360  CZ  ARG U 362      31.828 -14.125  63.064  1.00  2.05
ATOM   5361  NH1 ARG U 362      32.444 -14.353  61.902  1.00  2.05
ATOM   5362 HH11 ARG U 362      32.579 -15.290  61.579  1.00  2.05
ATOM   5363 HH12 ARG U 362      32.245 -13.766  61.118  1.00  2.05
ATOM   5364  NH2 ARG U 362      31.749 -15.061  63.979  1.00  2.05
ATOM   5365 HH21 ARG U 362      31.958 -15.998  63.698  1.00  2.05
ATOM   5366 HH22 ARG U 362      31.215 -14.849  64.797  1.00  2.05
ATOM   5367  C   ARG U 362      31.190  -6.729  62.177  1.00  2.05
ATOM   5368  O   ARG U 362      30.950  -5.606  62.629  1.00  2.05
ATOM   5369  N   MET U 363      31.663  -6.928  60.924  1.00  2.30
ATOM   5370  HN  MET U 363      31.912  -7.827  60.572  1.00  2.30
ATOM   5371  CA  MET U 363      31.868  -5.920  59.859  1.00  2.30
ATOM   5372  HA  MET U 363      31.839  -4.890  60.182  1.00  2.30
ATOM   5373  CB  MET U 363      33.228  -6.116  59.016  1.00  2.30
ATOM   5374  HB1 MET U 363      33.257  -7.214  58.848  1.00  2.30
ATOM   5375  HB2 MET U 363      33.175  -5.569  58.050  1.00  2.30
ATOM   5376  CG  MET U 363      34.384  -5.693  59.969  1.00  2.30
ATOM   5377  HG1 MET U 363      34.436  -6.285  60.908  1.00  2.30
ATOM   5378  HG2 MET U 363      35.335  -6.048  59.518  1.00  2.30
ATOM   5379  SD  MET U 363      34.506  -3.902  60.315  1.00  2.30
ATOM   5380  CE  MET U 363      35.663  -4.096  61.657  1.00  2.30
ATOM   5381  HE1 MET U 363      36.400  -3.265  61.699  1.00  2.30
ATOM   5382  HE2 MET U 363      35.196  -4.015  62.661  1.00  2.30
ATOM   5383  HE3 MET U 363      36.200  -5.064  61.573  1.00  2.30
ATOM   5384  C   MET U 363      30.739  -5.952  58.896  1.00  2.30
ATOM   5385  O   MET U 363      30.320  -7.025  58.553  1.00  2.30
ATOM   5386  N   ALA U 364      30.299  -4.809  58.333  1.00  2.78
ATOM   5387  HN  ALA U 364      30.844  -3.997  58.524  1.00  2.78
ATOM   5388  CA  ALA U 364      29.362  -4.613  57.312  1.00  2.78
ATOM   5389  HA  ALA U 364      28.651  -5.424  57.374  1.00  2.78
ATOM   5390  CB  ALA U 364      28.790  -3.175  57.340  1.00  2.78
ATOM   5391  HB1 ALA U 364      29.630  -2.452  57.268  1.00  2.78
ATOM   5392  HB2 ALA U 364      28.051  -2.958  56.539  1.00  2.78
ATOM   5393  HB3 ALA U 364      28.201  -3.035  58.272  1.00  2.78
ATOM   5394  C   ALA U 364      30.106  -4.822  55.937  1.00  2.78
ATOM   5395  O   ALA U 364      29.588  -5.399  55.014  1.00  2.78
ATOM   5396  N   VAL U 365      31.344  -4.394  55.696  1.00  3.65
ATOM   5397  HN  VAL U 365      31.682  -3.778  56.403  1.00  3.65
ATOM   5398  CA  VAL U 365      32.108  -4.487  54.469  1.00  3.65
ATOM   5399  HA  VAL U 365      31.398  -4.139  53.732  1.00  3.65
ATOM   5400  CB  VAL U 365      33.239  -3.533  54.397  1.00  3.65
ATOM   5401  HB  VAL U 365      33.843  -3.657  53.473  1.00  3.65
ATOM   5402  CG1 VAL U 365      32.642  -2.093  54.492  1.00  3.65
ATOM   5403 HG11 VAL U 365      33.448  -1.330  54.537  1.00  3.65
ATOM   5404 HG12 VAL U 365      32.042  -1.904  53.576  1.00  3.65
ATOM   5405 HG13 VAL U 365      31.943  -1.935  55.341  1.00  3.65
ATOM   5406  CG2 VAL U 365      34.187  -3.860  55.577  1.00  3.65
ATOM   5407 HG21 VAL U 365      33.713  -3.451  56.495  1.00  3.65
ATOM   5408 HG22 VAL U 365      34.306  -4.942  55.802  1.00  3.65
ATOM   5409 HG23 VAL U 365      35.204  -3.413  55.553  1.00  3.65
ATOM   5410  C   VAL U 365      32.409  -5.848  53.910  1.00  3.65
ATOM   5411  O   VAL U 365      32.607  -6.827  54.683  1.00  3.65
ATOM   5412  N   LEU U 366      32.342  -6.168  52.623  1.00  3.02
ATOM   5413  HN  LEU U 366      32.661  -7.081  52.379  1.00  3.02
ATOM   5414  CA  LEU U 366      32.305  -5.241  51.443  1.00  3.02
ATOM   5415  HA  LEU U 366      32.773  -4.314  51.738  1.00  3.02
ATOM   5416  CB  LEU U 366      33.046  -5.770  50.267  1.00  3.02
ATOM   5417  HB1 LEU U 366      32.861  -6.854  50.113  1.00  3.02
ATOM   5418  HB2 LEU U 366      32.757  -5.184  49.368  1.00  3.02
ATOM   5419  CG  LEU U 366      34.611  -5.493  50.382  1.00  3.02
ATOM   5420  HG  LEU U 366      34.794  -4.474  50.786  1.00  3.02
ATOM   5421  CD1 LEU U 366      35.131  -5.471  48.940  1.00  3.02
ATOM   5422 HD11 LEU U 366      34.742  -4.590  48.386  1.00  3.02
ATOM   5423 HD12 LEU U 366      36.241  -5.430  48.946  1.00  3.02
ATOM   5424 HD13 LEU U 366      34.845  -6.364  48.345  1.00  3.02
ATOM   5425  CD2 LEU U 366      35.386  -6.524  51.109  1.00  3.02
ATOM   5426 HD21 LEU U 366      36.460  -6.278  50.973  1.00  3.02
ATOM   5427 HD22 LEU U 366      35.202  -6.399  52.198  1.00  3.02
ATOM   5428 HD23 LEU U 366      35.170  -7.573  50.812  1.00  3.02
ATOM   5429  C   LEU U 366      30.925  -4.908  51.069  1.00  3.02
ATOM   5430  O   LEU U 366      30.128  -5.852  50.948  1.00  3.02
ATOM   5431  N   TYR U 367      30.655  -3.683  50.662  1.00  2.23
ATOM   5432  HN  TYR U 367      31.347  -2.967  50.623  1.00  2.23
ATOM   5433  CA  TYR U 367      29.392  -3.167  50.110  1.00  2.23
ATOM   5434  HA  TYR U 367      28.526  -3.653  50.533  1.00  2.23
ATOM   5435  CB  TYR U 367      29.239  -1.621  50.314  1.00  2.23
ATOM   5436  HB1 TYR U 367      30.147  -1.091  49.954  1.00  2.23
ATOM   5437  HB2 TYR U 367      28.345  -1.238  49.778  1.00  2.23
ATOM   5438  CG  TYR U 367      28.960  -1.332  51.758  1.00  2.23
ATOM   5439  CD1 TYR U 367      29.912  -0.751  52.532  1.00  2.23
ATOM   5440  HD1 TYR U 367      30.866  -0.530  52.077  1.00  2.23
ATOM   5441  CE1 TYR U 367      29.596  -0.427  53.873  1.00  2.23
ATOM   5442  HE1 TYR U 367      30.284   0.133  54.489  1.00  2.23
ATOM   5443  CZ  TYR U 367      28.290  -0.588  54.391  1.00  2.23
ATOM   5444  OH  TYR U 367      27.918  -0.176  55.752  1.00  2.23
ATOM   5445  HH  TYR U 367      28.608   0.369  56.138  1.00  2.23
ATOM   5446  CD2 TYR U 367      27.698  -1.618  52.328  1.00  2.23
ATOM   5447  HD2 TYR U 367      26.889  -2.021  51.737  1.00  2.23
ATOM   5448  CE2 TYR U 367      27.373  -1.301  53.631  1.00  2.23
ATOM   5449  HE2 TYR U 367      26.368  -1.465  53.992  1.00  2.23
ATOM   5450  C   TYR U 367      29.330  -3.543  48.645  1.00  2.23
ATOM   5451  O   TYR U 367      30.441  -3.594  48.133  1.00  2.23
ATOM   5452  N   PRO U 368      28.146  -3.972  48.062  1.00  2.24
ATOM   5453  CD  PRO U 368      26.762  -3.758  48.610  1.00  2.24
ATOM   5454  HD1 PRO U 368      26.348  -4.551  49.267  1.00  2.24
ATOM   5455  HD2 PRO U 368      26.728  -2.786  49.148  1.00  2.24
ATOM   5456  CA  PRO U 368      28.112  -4.382  46.624  1.00  2.24
ATOM   5457  HA  PRO U 368      28.779  -5.205  46.413  1.00  2.24
ATOM   5458  CB  PRO U 368      26.576  -4.739  46.436  1.00  2.24
ATOM   5459  HB1 PRO U 368      26.410  -5.811  46.675  1.00  2.24
ATOM   5460  HB2 PRO U 368      26.250  -4.544  45.392  1.00  2.24
ATOM   5461  CG  PRO U 368      25.795  -3.860  47.417  1.00  2.24
ATOM   5462  HG1 PRO U 368      25.690  -2.870  46.924  1.00  2.24
ATOM   5463  HG2 PRO U 368      24.736  -4.164  47.559  1.00  2.24
ATOM   5464  C   PRO U 368      28.538  -3.290  45.617  1.00  2.24
ATOM   5465  O   PRO U 368      28.649  -2.119  45.986  1.00  2.24
ATOM   5466  N   GLN U 369      28.869  -3.603  44.365  1.00  2.00
ATOM   5467  HN  GLN U 369      28.687  -4.518  44.012  1.00  2.00
ATOM   5468  CA  GLN U 369      29.207  -2.539  43.396  1.00  2.00
ATOM   5469  HA  GLN U 369      29.708  -1.752  43.940  1.00  2.00
ATOM   5470  CB  GLN U 369      30.174  -3.159  42.340  1.00  2.00
ATOM   5471  HB1 GLN U 369      30.452  -2.358  41.622  1.00  2.00
ATOM   5472  HB2 GLN U 369      31.104  -3.505  42.838  1.00  2.00
ATOM   5473  CG  GLN U 369      29.618  -4.340  41.549  1.00  2.00
ATOM   5474  HG1 GLN U 369      29.349  -5.194  42.207  1.00  2.00
ATOM   5475  HG2 GLN U 369      28.879  -3.955  40.814  1.00  2.00
ATOM   5476  CD  GLN U 369      30.666  -4.764  40.502  1.00  2.00
ATOM   5477  OE1 GLN U 369      31.754  -4.118  40.323  1.00  2.00
ATOM   5478  NE2 GLN U 369      30.502  -6.016  39.929  1.00  2.00
ATOM   5479 HE21 GLN U 369      31.123  -6.336  39.213  1.00  2.00
ATOM   5480 HE22 GLN U 369      29.684  -6.556  40.128  1.00  2.00
ATOM   5481  C   GLN U 369      28.039  -1.897  42.677  1.00  2.00
ATOM   5482  O   GLN U 369      26.895  -2.280  42.970  1.00  2.00
ATOM   5483  N   VAL U 370      28.259  -0.916  41.739  1.00  1.86
ATOM   5484  HN  VAL U 370      29.182  -0.599  41.536  1.00  1.86
ATOM   5485  CA  VAL U 370      27.124  -0.336  41.025  1.00  1.86
ATOM   5486  HA  VAL U 370      26.318  -1.053  41.075  1.00  1.86
ATOM   5487  CB  VAL U 370      26.634   1.086  41.501  1.00  1.86
ATOM   5488  HB  VAL U 370      25.799   1.422  40.851  1.00  1.86
ATOM   5489  CG1 VAL U 370      26.046   1.021  42.994  1.00  1.86
ATOM   5490 HG11 VAL U 370      26.886   0.788  43.682  1.00  1.86
ATOM   5491 HG12 VAL U 370      25.629   2.030  43.199  1.00  1.86
ATOM   5492 HG13 VAL U 370      25.367   0.152  43.134  1.00  1.86
ATOM   5493  CG2 VAL U 370      27.859   2.024  41.510  1.00  1.86
ATOM   5494 HG21 VAL U 370      27.665   3.017  41.969  1.00  1.86
ATOM   5495 HG22 VAL U 370      28.697   1.511  42.028  1.00  1.86
ATOM   5496 HG23 VAL U 370      28.254   2.187  40.484  1.00  1.86
ATOM   5497  C   VAL U 370      27.491  -0.193  39.572  1.00  1.86
ATOM   5498  O   VAL U 370      28.452  -0.733  39.032  1.00  1.86
ATOM   5499  N   ILE U 371      26.681   0.413  38.684  1.00  1.50
ATOM   5500  HN  ILE U 371      25.792   0.792  38.931  1.00  1.50
ATOM   5501  CA  ILE U 371      27.106   0.906  37.369  1.00  1.50
ATOM   5502  HA  ILE U 371      27.648   0.061  36.971  1.00  1.50
ATOM   5503  CB  ILE U 371      25.824   1.085  36.525  1.00  1.50
ATOM   5504  HB  ILE U 371      26.252   1.297  35.521  1.00  1.50
ATOM   5505  CG2 ILE U 371      25.181  -0.327  36.458  1.00  1.50
ATOM   5506 HG21 ILE U 371      24.724  -0.669  37.411  1.00  1.50
ATOM   5507 HG22 ILE U 371      24.253  -0.343  35.848  1.00  1.50
ATOM   5508 HG23 ILE U 371      25.874  -1.148  36.176  1.00  1.50
ATOM   5509  CG1 ILE U 371      24.820   2.148  36.992  1.00  1.50
ATOM   5510 HG11 ILE U 371      24.273   1.855  37.914  1.00  1.50
ATOM   5511 HG12 ILE U 371      25.438   2.982  37.386  1.00  1.50
ATOM   5512  CD  ILE U 371      23.956   2.762  35.950  1.00  1.50
ATOM   5513  HD1 ILE U 371      23.285   3.534  36.384  1.00  1.50
ATOM   5514  HD2 ILE U 371      24.648   3.158  35.177  1.00  1.50
ATOM   5515  HD3 ILE U 371      23.392   1.973  35.407  1.00  1.50
ATOM   5516  C   ILE U 371      27.972   2.248  37.298  1.00  1.50
ATOM   5517  O   ILE U 371      28.271   2.981  38.255  1.00  1.50
ATOM   5518  N   VAL U 372      28.455   2.557  36.107  1.00  1.34
ATOM   5519  HN  VAL U 372      28.307   1.981  35.307  1.00  1.34
ATOM   5520  CA  VAL U 372      29.275   3.723  35.748  1.00  1.34
ATOM   5521  HA  VAL U 372      29.776   4.081  36.636  1.00  1.34
ATOM   5522  CB  VAL U 372      30.425   3.287  34.874  1.00  1.34
ATOM   5523  HB  VAL U 372      30.118   2.761  33.944  1.00  1.34
ATOM   5524  CG1 VAL U 372      31.320   4.482  34.482  1.00  1.34
ATOM   5525 HG11 VAL U 372      31.673   5.122  35.318  1.00  1.34
ATOM   5526 HG12 VAL U 372      32.267   4.068  34.073  1.00  1.34
ATOM   5527 HG13 VAL U 372      30.801   5.146  33.758  1.00  1.34
ATOM   5528  CG2 VAL U 372      31.341   2.395  35.763  1.00  1.34
ATOM   5529 HG21 VAL U 372      32.064   1.910  35.072  1.00  1.34
ATOM   5530 HG22 VAL U 372      31.843   2.999  36.549  1.00  1.34
ATOM   5531 HG23 VAL U 372      30.816   1.535  36.231  1.00  1.34
ATOM   5532  C   VAL U 372      28.465   4.908  35.198  1.00  1.34
ATOM   5533  O   VAL U 372      28.198   4.972  33.974  1.00  1.34
ATOM   5534  N   ASP U 373      28.073   5.863  36.104  1.00  0.90
ATOM   5535  HN  ASP U 373      28.438   5.801  37.030  1.00  0.90
ATOM   5536  CA  ASP U 373      27.317   7.040  35.706  1.00  0.90
ATOM   5537  HA  ASP U 373      27.481   7.202  34.651  1.00  0.90
ATOM   5538  CB  ASP U 373      25.892   6.937  36.315  1.00  0.90
ATOM   5539  HB1 ASP U 373      25.564   5.886  36.166  1.00  0.90
ATOM   5540  HB2 ASP U 373      26.009   7.090  37.409  1.00  0.90
ATOM   5541  CG  ASP U 373      24.823   7.824  35.727  1.00  0.90
ATOM   5542  OD1 ASP U 373      23.673   7.790  36.231  1.00  0.90
ATOM   5543  OD2 ASP U 373      25.098   8.464  34.735  1.00  0.90
ATOM   5544  C   ASP U 373      28.111   8.222  36.334  1.00  0.90
ATOM   5545  O   ASP U 373      29.200   8.059  36.932  1.00  0.90
ATOM   5546  N   HSP U 374      27.661   9.411  36.136  1.00  0.78
ATOM   5547  HN  HSP U 374      26.785   9.456  35.663  1.00  0.78
ATOM   5548  CA  HSP U 374      28.197  10.688  36.653  1.00  0.78
ATOM   5549  HA  HSP U 374      29.172  10.568  37.102  1.00  0.78
ATOM   5550  CB  HSP U 374      28.399  11.715  35.495  1.00  0.78
ATOM   5551  HB1 HSP U 374      27.511  11.952  34.871  1.00  0.78
ATOM   5552  HB2 HSP U 374      28.716  12.676  35.955  1.00  0.78
ATOM   5553  CD2 HSP U 374      29.432  11.378  33.242  1.00  0.78
ATOM   5554  HD2 HSP U 374      28.602  11.638  32.597  1.00  0.78
ATOM   5555  CG  HSP U 374      29.442  11.253  34.584  1.00  0.78
ATOM   5556  NE2 HSP U 374      30.605  10.805  32.797  1.00  0.78
ATOM   5557  HE2 HSP U 374      30.811  10.515  31.863  1.00  0.78
ATOM   5558  ND1 HSP U 374      30.628  10.677  34.947  1.00  0.78
ATOM   5559  HD1 HSP U 374      31.057  10.633  35.850  1.00  0.78
ATOM   5560  CE1 HSP U 374      31.324  10.447  33.815  1.00  0.78
ATOM   5561  HE1 HSP U 374      32.328  10.081  33.766  1.00  0.78
ATOM   5562  C   HSP U 374      27.107  11.221  37.545  1.00  0.78
ATOM   5563  O   HSP U 374      26.081  11.742  37.205  1.00  0.78
ATOM   5564  N   PRO U 375      27.313  11.077  38.849  1.00  0.59
ATOM   5565  CD  PRO U 375      28.409  10.223  39.525  1.00  0.59
ATOM   5566  HD1 PRO U 375      29.022   9.551  38.887  1.00  0.59
ATOM   5567  HD2 PRO U 375      29.120  10.908  40.034  1.00  0.59
ATOM   5568  CA  PRO U 375      26.224  11.315  39.745  1.00  0.59
ATOM   5569  HA  PRO U 375      25.379  10.868  39.240  1.00  0.59
ATOM   5570  CB  PRO U 375      26.537  10.505  41.052  1.00  0.59
ATOM   5571  HB1 PRO U 375      25.619   9.937  41.318  1.00  0.59
ATOM   5572  HB2 PRO U 375      26.757  11.249  41.846  1.00  0.59
ATOM   5573  CG  PRO U 375      27.667   9.589  40.691  1.00  0.59
ATOM   5574  HG1 PRO U 375      27.352   8.591  40.320  1.00  0.59
ATOM   5575  HG2 PRO U 375      28.369   9.432  41.538  1.00  0.59
ATOM   5576  C   PRO U 375      25.910  12.802  40.016  1.00  0.59
ATOM   5577  O   PRO U 375      26.634  13.745  39.602  1.00  0.59
ATOM   5578  N   PHE U 376      24.776  13.073  40.684  1.00  0.54
ATOM   5579  HN  PHE U 376      24.162  12.311  40.872  1.00  0.54
ATOM   5580  CA  PHE U 376      24.417  14.449  41.035  1.00  0.54
ATOM   5581  HA  PHE U 376      25.250  15.097  40.803  1.00  0.54
ATOM   5582  CB  PHE U 376      23.278  15.043  40.180  1.00  0.54
ATOM   5583  HB1 PHE U 376      23.251  16.124  40.434  1.00  0.54
ATOM   5584  HB2 PHE U 376      23.489  14.971  39.092  1.00  0.54
ATOM   5585  CG  PHE U 376      21.930  14.376  40.380  1.00  0.54
ATOM   5586  CD1 PHE U 376      21.591  13.088  39.922  1.00  0.54
ATOM   5587  HD1 PHE U 376      22.284  12.515  39.323  1.00  0.54
ATOM   5588  CE1 PHE U 376      20.313  12.585  40.111  1.00  0.54
ATOM   5589  HE1 PHE U 376      20.275  11.563  39.764  1.00  0.54
ATOM   5590  CZ  PHE U 376      19.317  13.228  40.899  1.00  0.54
ATOM   5591  HZ  PHE U 376      18.381  12.718  41.076  1.00  0.54
ATOM   5592  CD2 PHE U 376      20.929  15.009  41.145  1.00  0.54
ATOM   5593  HD2 PHE U 376      21.196  15.975  41.547  1.00  0.54
ATOM   5594  CE2 PHE U 376      19.590  14.506  41.427  1.00  0.54
ATOM   5595  HE2 PHE U 376      18.848  14.999  42.036  1.00  0.54
ATOM   5596  C   PHE U 376      24.152  14.734  42.458  1.00  0.54
ATOM   5597  O   PHE U 376      23.745  13.828  43.189  1.00  0.54
ATOM   5598  N   PHE U 377      24.436  15.982  42.940  1.00  0.51
ATOM   5599  HN  PHE U 377      24.500  16.736  42.291  1.00  0.51
ATOM   5600  CA  PHE U 377      24.430  16.295  44.357  1.00  0.51
ATOM   5601  HA  PHE U 377      24.371  15.425  44.994  1.00  0.51
ATOM   5602  CB  PHE U 377      25.646  17.226  44.556  1.00  0.51
ATOM   5603  HB1 PHE U 377      26.563  16.761  44.135  1.00  0.51
ATOM   5604  HB2 PHE U 377      25.478  18.186  44.022  1.00  0.51
ATOM   5605  CG  PHE U 377      25.964  17.467  45.932  1.00  0.51
ATOM   5606  CD1 PHE U 377      26.297  16.380  46.740  1.00  0.51
ATOM   5607  HD1 PHE U 377      26.390  15.388  46.323  1.00  0.51
ATOM   5608  CE1 PHE U 377      26.521  16.544  48.110  1.00  0.51
ATOM   5609  HE1 PHE U 377      26.774  15.678  48.704  1.00  0.51
ATOM   5610  CZ  PHE U 377      26.263  17.821  48.665  1.00  0.51
ATOM   5611  HZ  PHE U 377      26.468  17.896  49.722  1.00  0.51
ATOM   5612  CD2 PHE U 377      25.807  18.772  46.475  1.00  0.51
ATOM   5613  HD2 PHE U 377      25.688  19.683  45.908  1.00  0.51
ATOM   5614  CE2 PHE U 377      25.928  18.929  47.824  1.00  0.51
ATOM   5615  HE2 PHE U 377      25.846  19.838  48.402  1.00  0.51
ATOM   5616  C   PHE U 377      23.141  17.043  44.693  1.00  0.51
ATOM   5617  O   PHE U 377      22.499  17.734  43.879  1.00  0.51
ATOM   5618  N   PHE U 378      22.500  16.843  45.856  1.00  0.54
ATOM   5619  HN  PHE U 378      22.797  16.234  46.588  1.00  0.54
ATOM   5620  CA  PHE U 378      21.269  17.502  46.254  1.00  0.54
ATOM   5621  HA  PHE U 378      21.333  18.527  45.921  1.00  0.54
ATOM   5622  CB  PHE U 378      19.965  16.773  45.754  1.00  0.54
ATOM   5623  HB1 PHE U 378      19.153  17.529  45.798  1.00  0.54
ATOM   5624  HB2 PHE U 378      19.996  16.592  44.659  1.00  0.54
ATOM   5625  CG  PHE U 378      19.585  15.519  46.423  1.00  0.54
ATOM   5626  CD1 PHE U 378      18.849  15.504  47.625  1.00  0.54
ATOM   5627  HD1 PHE U 378      18.520  16.463  47.999  1.00  0.54
ATOM   5628  CE1 PHE U 378      18.471  14.311  48.209  1.00  0.54
ATOM   5629  HE1 PHE U 378      17.878  14.332  49.111  1.00  0.54
ATOM   5630  CZ  PHE U 378      18.819  13.100  47.657  1.00  0.54
ATOM   5631  HZ  PHE U 378      18.536  12.166  48.120  1.00  0.54
ATOM   5632  CD2 PHE U 378      19.870  14.239  45.795  1.00  0.54
ATOM   5633  HD2 PHE U 378      20.374  14.239  44.840  1.00  0.54
ATOM   5634  CE2 PHE U 378      19.434  13.032  46.440  1.00  0.54
ATOM   5635  HE2 PHE U 378      19.491  12.124  45.858  1.00  0.54
ATOM   5636  C   PHE U 378      21.228  17.596  47.814  1.00  0.54
ATOM   5637  O   PHE U 378      21.923  16.874  48.486  1.00  0.54
ATOM   5638  N   LEU U 379      20.457  18.475  48.359  1.00  0.54
ATOM   5639  HN  LEU U 379      20.041  19.165  47.772  1.00  0.54
ATOM   5640  CA  LEU U 379      20.303  18.592  49.840  1.00  0.54
ATOM   5641  HA  LEU U 379      20.342  17.581  50.216  1.00  0.54
ATOM   5642  CB  LEU U 379      21.393  19.398  50.570  1.00  0.54
ATOM   5643  HB1 LEU U 379      20.963  19.517  51.587  1.00  0.54
ATOM   5644  HB2 LEU U 379      22.370  18.876  50.482  1.00  0.54
ATOM   5645  CG  LEU U 379      21.633  20.932  50.076  1.00  0.54
ATOM   5646  HG  LEU U 379      20.647  21.424  49.933  1.00  0.54
ATOM   5647  CD1 LEU U 379      22.488  21.683  51.053  1.00  0.54
ATOM   5648 HD11 LEU U 379      22.031  21.703  52.066  1.00  0.54
ATOM   5649 HD12 LEU U 379      23.529  21.295  51.044  1.00  0.54
ATOM   5650 HD13 LEU U 379      22.435  22.757  50.777  1.00  0.54
ATOM   5651  CD2 LEU U 379      22.403  21.031  48.658  1.00  0.54
ATOM   5652 HD21 LEU U 379      21.930  20.375  47.897  1.00  0.54
ATOM   5653 HD22 LEU U 379      22.249  22.072  48.303  1.00  0.54
ATOM   5654 HD23 LEU U 379      23.468  20.741  48.786  1.00  0.54
ATOM   5655  C   LEU U 379      18.881  19.135  50.186  1.00  0.54
ATOM   5656  O   LEU U 379      18.435  20.142  49.651  1.00  0.54
ATOM   5657  N   ILE U 380      18.135  18.523  51.165  1.00  0.48
ATOM   5658  HN  ILE U 380      18.605  17.881  51.766  1.00  0.48
ATOM   5659  CA  ILE U 380      16.826  19.028  51.612  1.00  0.48
ATOM   5660  HA  ILE U 380      16.404  19.730  50.907  1.00  0.48
ATOM   5661  CB  ILE U 380      15.694  18.066  51.982  1.00  0.48
ATOM   5662  HB  ILE U 380      16.099  17.433  52.799  1.00  0.48
ATOM   5663  CG2 ILE U 380      14.516  18.912  52.432  1.00  0.48
ATOM   5664 HG21 ILE U 380      14.786  19.495  53.339  1.00  0.48
ATOM   5665 HG22 ILE U 380      14.141  19.547  51.601  1.00  0.48
ATOM   5666 HG23 ILE U 380      13.653  18.261  52.690  1.00  0.48
ATOM   5667  CG1 ILE U 380      15.363  17.182  50.736  1.00  0.48
ATOM   5668 HG11 ILE U 380      14.691  17.872  50.183  1.00  0.48
ATOM   5669 HG12 ILE U 380      16.320  16.969  50.214  1.00  0.48
ATOM   5670  CD  ILE U 380      14.823  15.907  51.241  1.00  0.48
ATOM   5671  HD1 ILE U 380      14.475  15.148  50.507  1.00  0.48
ATOM   5672  HD2 ILE U 380      15.492  15.521  52.039  1.00  0.48
ATOM   5673  HD3 ILE U 380      13.829  16.099  51.697  1.00  0.48
ATOM   5674  C   ILE U 380      17.241  19.861  52.845  1.00  0.48
ATOM   5675  O   ILE U 380      17.731  19.320  53.826  1.00  0.48
ATOM   5676  N   ARG U 381      17.009  21.133  52.836  1.00  0.50
ATOM   5677  HN  ARG U 381      16.530  21.574  52.080  1.00  0.50
ATOM   5678  CA  ARG U 381      17.509  21.970  53.908  1.00  0.50
ATOM   5679  HA  ARG U 381      17.794  21.444  54.807  1.00  0.50
ATOM   5680  CB  ARG U 381      18.687  22.591  53.199  1.00  0.50
ATOM   5681  HB1 ARG U 381      19.398  21.780  52.932  1.00  0.50
ATOM   5682  HB2 ARG U 381      18.416  23.069  52.233  1.00  0.50
ATOM   5683  CG  ARG U 381      19.376  23.661  54.076  1.00  0.50
ATOM   5684  HG1 ARG U 381      18.635  24.473  54.235  1.00  0.50
ATOM   5685  HG2 ARG U 381      19.813  23.301  55.032  1.00  0.50
ATOM   5686  CD  ARG U 381      20.562  24.235  53.322  1.00  0.50
ATOM   5687  HD1 ARG U 381      21.381  23.495  53.451  1.00  0.50
ATOM   5688  HD2 ARG U 381      20.476  24.277  52.215  1.00  0.50
ATOM   5689  NE  ARG U 381      20.982  25.588  53.846  1.00  0.50
ATOM   5690  HE  ARG U 381      21.733  25.792  54.474  1.00  0.50
ATOM   5691  CZ  ARG U 381      20.205  26.673  53.809  1.00  0.50
ATOM   5692  NH1 ARG U 381      19.117  26.936  53.064  1.00  0.50
ATOM   5693 HH11 ARG U 381      18.829  27.893  53.094  1.00  0.50
ATOM   5694 HH12 ARG U 381      18.807  26.205  52.456  1.00  0.50
ATOM   5695  NH2 ARG U 381      20.686  27.739  54.502  1.00  0.50
ATOM   5696 HH21 ARG U 381      20.157  28.578  54.628  1.00  0.50
ATOM   5697 HH22 ARG U 381      21.526  27.506  54.992  1.00  0.50
ATOM   5698  C   ARG U 381      16.433  22.912  54.456  1.00  0.50
ATOM   5699  O   ARG U 381      15.334  22.872  53.993  1.00  0.50
ATOM   5700  N   ASN U 382      16.700  23.621  55.554  1.00  0.54
ATOM   5701  HN  ASN U 382      17.606  23.631  55.970  1.00  0.54
ATOM   5702  CA  ASN U 382      15.808  24.461  56.275  1.00  0.54
ATOM   5703  HA  ASN U 382      14.829  24.398  55.821  1.00  0.54
ATOM   5704  CB  ASN U 382      15.809  24.099  57.798  1.00  0.54
ATOM   5705  HB1 ASN U 382      15.768  22.992  57.877  1.00  0.54
ATOM   5706  HB2 ASN U 382      16.767  24.351  58.300  1.00  0.54
ATOM   5707  CG  ASN U 382      14.700  24.859  58.461  1.00  0.54
ATOM   5708  OD1 ASN U 382      14.611  26.038  58.615  1.00  0.54
ATOM   5709  ND2 ASN U 382      13.706  24.078  59.028  1.00  0.54
ATOM   5710 HD21 ASN U 382      13.017  24.531  59.593  1.00  0.54
ATOM   5711 HD22 ASN U 382      13.845  23.098  59.172  1.00  0.54
ATOM   5712  C   ASN U 382      16.327  25.880  56.029  1.00  0.54
ATOM   5713  O   ASN U 382      17.488  26.180  56.381  1.00  0.54
ATOM   5714  N   ARG U 383      15.496  26.782  55.465  1.00  0.61
ATOM   5715  HN  ARG U 383      14.586  26.478  55.193  1.00  0.61
ATOM   5716  CA  ARG U 383      15.853  28.144  55.117  1.00  0.61
ATOM   5717  HA  ARG U 383      16.834  28.222  54.673  1.00  0.61
ATOM   5718  CB  ARG U 383      14.929  28.776  54.056  1.00  0.61
ATOM   5719  HB1 ARG U 383      13.917  28.669  54.503  1.00  0.61
ATOM   5720  HB2 ARG U 383      15.192  29.836  53.853  1.00  0.61
ATOM   5721  CG  ARG U 383      14.971  28.091  52.648  1.00  0.61
ATOM   5722  HG1 ARG U 383      15.676  28.502  51.894  1.00  0.61
ATOM   5723  HG2 ARG U 383      15.141  26.994  52.623  1.00  0.61
ATOM   5724  CD  ARG U 383      13.508  28.254  52.137  1.00  0.61
ATOM   5725  HD1 ARG U 383      13.032  27.280  52.380  1.00  0.61
ATOM   5726  HD2 ARG U 383      12.964  29.043  52.699  1.00  0.61
ATOM   5727  NE  ARG U 383      13.503  28.497  50.673  1.00  0.61
ATOM   5728  HE  ARG U 383      14.351  28.301  50.183  1.00  0.61
ATOM   5729  CZ  ARG U 383      12.414  28.641  49.884  1.00  0.61
ATOM   5730  NH1 ARG U 383      11.187  28.793  50.423  1.00  0.61
ATOM   5731 HH11 ARG U 383      10.362  28.908  49.871  1.00  0.61
ATOM   5732 HH12 ARG U 383      11.208  29.153  51.356  1.00  0.61
ATOM   5733  NH2 ARG U 383      12.468  28.762  48.576  1.00  0.61
ATOM   5734 HH21 ARG U 383      11.686  29.218  48.152  1.00  0.61
ATOM   5735 HH22 ARG U 383      13.383  28.914  48.203  1.00  0.61
ATOM   5736  C   ARG U 383      15.937  28.961  56.450  1.00  0.61
ATOM   5737  O   ARG U 383      16.635  29.922  56.506  1.00  0.61
ATOM   5738  N   ARG U 384      15.125  28.705  57.448  1.00  0.72
ATOM   5739  HN  ARG U 384      14.624  27.847  57.364  1.00  0.72
ATOM   5740  CA  ARG U 384      15.050  29.602  58.560  1.00  0.72
ATOM   5741  HA  ARG U 384      15.097  30.662  58.357  1.00  0.72
ATOM   5742  CB  ARG U 384      13.728  29.394  59.312  1.00  0.72
ATOM   5743  HB1 ARG U 384      12.891  29.772  58.687  1.00  0.72
ATOM   5744  HB2 ARG U 384      13.591  28.293  59.261  1.00  0.72
ATOM   5745  CG  ARG U 384      13.637  30.086  60.694  1.00  0.72
ATOM   5746  HG1 ARG U 384      14.367  29.767  61.468  1.00  0.72
ATOM   5747  HG2 ARG U 384      13.816  31.164  60.494  1.00  0.72
ATOM   5748  CD  ARG U 384      12.209  29.882  61.401  1.00  0.72
ATOM   5749  HD1 ARG U 384      12.030  30.388  62.374  1.00  0.72
ATOM   5750  HD2 ARG U 384      11.401  30.285  60.754  1.00  0.72
ATOM   5751  NE  ARG U 384      12.058  28.389  61.459  1.00  0.72
ATOM   5752  HE  ARG U 384      11.794  27.965  60.593  1.00  0.72
ATOM   5753  CZ  ARG U 384      12.169  27.590  62.499  1.00  0.72
ATOM   5754  NH1 ARG U 384      12.680  27.920  63.704  1.00  0.72
ATOM   5755 HH11 ARG U 384      12.859  27.221  64.397  1.00  0.72
ATOM   5756 HH12 ARG U 384      13.025  28.853  63.804  1.00  0.72
ATOM   5757  NH2 ARG U 384      12.000  26.258  62.346  1.00  0.72
ATOM   5758 HH21 ARG U 384      12.257  25.653  63.100  1.00  0.72
ATOM   5759 HH22 ARG U 384      11.768  25.969  61.417  1.00  0.72
ATOM   5760  C   ARG U 384      16.215  29.271  59.561  1.00  0.72
ATOM   5761  O   ARG U 384      16.942  30.140  60.037  1.00  0.72
ATOM   5762  N   THR U 385      16.365  27.909  59.872  1.00  0.75
ATOM   5763  HN  THR U 385      15.665  27.303  59.501  1.00  0.75
ATOM   5764  CA  THR U 385      17.461  27.523  60.847  1.00  0.75
ATOM   5765  HA  THR U 385      17.533  28.345  61.543  1.00  0.75
ATOM   5766  CB  THR U 385      17.162  26.265  61.722  1.00  0.75
ATOM   5767  HB  THR U 385      17.733  26.335  62.673  1.00  0.75
ATOM   5768  OG1 THR U 385      17.428  25.016  61.051  1.00  0.75
ATOM   5769  HG1 THR U 385      17.094  24.394  61.701  1.00  0.75
ATOM   5770  CG2 THR U 385      15.692  26.235  62.112  1.00  0.75
ATOM   5771 HG21 THR U 385      15.013  25.864  61.315  1.00  0.75
ATOM   5772 HG22 THR U 385      15.638  25.513  62.955  1.00  0.75
ATOM   5773 HG23 THR U 385      15.311  27.244  62.376  1.00  0.75
ATOM   5774  C   THR U 385      18.835  27.357  60.259  1.00  0.75
ATOM   5775  O   THR U 385      19.900  27.802  60.686  1.00  0.75
ATOM   5776  N   GLY U 386      18.888  26.823  59.005  1.00  0.73
ATOM   5777  HN  GLY U 386      18.012  26.483  58.672  1.00  0.73
ATOM   5778  CA  GLY U 386      19.983  26.739  58.061  1.00  0.73
ATOM   5779  HA1 GLY U 386      20.869  27.226  58.441  1.00  0.73
ATOM   5780  HA2 GLY U 386      19.644  27.082  57.095  1.00  0.73
ATOM   5781  C   GLY U 386      20.501  25.264  57.926  1.00  0.73
ATOM   5782  O   GLY U 386      21.289  24.911  57.068  1.00  0.73
ATOM   5783  N   THR U 387      19.956  24.367  58.803  1.00  0.70
ATOM   5784  HN  THR U 387      19.191  24.685  59.358  1.00  0.70
ATOM   5785  CA  THR U 387      20.513  23.031  58.931  1.00  0.70
ATOM   5786  HA  THR U 387      21.590  23.064  59.008  1.00  0.70
ATOM   5787  CB  THR U 387      19.960  22.374  60.203  1.00  0.70
ATOM   5788  HB  THR U 387      18.874  22.147  60.143  1.00  0.70
ATOM   5789  OG1 THR U 387      20.093  23.317  61.262  1.00  0.70
ATOM   5790  HG1 THR U 387      19.672  22.902  62.018  1.00  0.70
ATOM   5791  CG2 THR U 387      20.757  21.091  60.627  1.00  0.70
ATOM   5792 HG21 THR U 387      21.842  21.270  60.785  1.00  0.70
ATOM   5793 HG22 THR U 387      20.293  20.848  61.607  1.00  0.70
ATOM   5794 HG23 THR U 387      20.546  20.222  59.968  1.00  0.70
ATOM   5795  C   THR U 387      20.029  22.095  57.799  1.00  0.70
ATOM   5796  O   THR U 387      18.832  22.190  57.378  1.00  0.70
ATOM   5797  N   ILE U 388      20.887  21.228  57.291  1.00  0.62
ATOM   5798  HN  ILE U 388      21.782  21.042  57.689  1.00  0.62
ATOM   5799  CA  ILE U 388      20.577  20.226  56.275  1.00  0.62
ATOM   5800  HA  ILE U 388      19.829  20.687  55.647  1.00  0.62
ATOM   5801  CB  ILE U 388      21.767  19.844  55.459  1.00  0.62
ATOM   5802  HB  ILE U 388      22.558  19.408  56.105  1.00  0.62
ATOM   5803  CG2 ILE U 388      21.354  18.954  54.340  1.00  0.62
ATOM   5804 HG21 ILE U 388      20.629  19.419  53.638  1.00  0.62
ATOM   5805 HG22 ILE U 388      22.235  18.541  53.804  1.00  0.62
ATOM   5806 HG23 ILE U 388      20.940  17.995  54.719  1.00  0.62
ATOM   5807  CG1 ILE U 388      22.438  21.154  54.968  1.00  0.62
ATOM   5808 HG11 ILE U 388      21.753  21.712  54.295  1.00  0.62
ATOM   5809 HG12 ILE U 388      22.845  21.843  55.738  1.00  0.62
ATOM   5810  CD  ILE U 388      23.721  20.806  54.155  1.00  0.62
ATOM   5811  HD1 ILE U 388      24.332  19.976  54.570  1.00  0.62
ATOM   5812  HD2 ILE U 388      23.373  20.470  53.155  1.00  0.62
ATOM   5813  HD3 ILE U 388      24.242  21.741  53.858  1.00  0.62
ATOM   5814  C   ILE U 388      19.967  19.047  56.990  1.00  0.62
ATOM   5815  O   ILE U 388      20.391  18.469  57.985  1.00  0.62
ATOM   5816  N   LEU U 389      18.782  18.768  56.489  1.00  0.57
ATOM   5817  HN  LEU U 389      18.514  19.247  55.656  1.00  0.57
ATOM   5818  CA  LEU U 389      17.926  17.652  56.930  1.00  0.57
ATOM   5819  HA  LEU U 389      17.925  17.576  58.007  1.00  0.57
ATOM   5820  CB  LEU U 389      16.457  17.840  56.438  1.00  0.57
ATOM   5821  HB1 LEU U 389      16.403  18.098  55.358  1.00  0.57
ATOM   5822  HB2 LEU U 389      15.734  17.043  56.716  1.00  0.57
ATOM   5823  CG  LEU U 389      15.879  19.041  57.140  1.00  0.57
ATOM   5824  HG  LEU U 389      16.555  19.904  57.324  1.00  0.57
ATOM   5825  CD1 LEU U 389      14.685  19.647  56.418  1.00  0.57
ATOM   5826 HD11 LEU U 389      15.061  20.201  55.531  1.00  0.57
ATOM   5827 HD12 LEU U 389      13.983  18.830  56.147  1.00  0.57
ATOM   5828 HD13 LEU U 389      14.133  20.360  57.067  1.00  0.57
ATOM   5829  CD2 LEU U 389      15.344  18.673  58.548  1.00  0.57
ATOM   5830 HD21 LEU U 389      16.155  18.156  59.103  1.00  0.57
ATOM   5831 HD22 LEU U 389      15.254  19.649  59.071  1.00  0.57
ATOM   5832 HD23 LEU U 389      14.378  18.135  58.438  1.00  0.57
ATOM   5833  C   LEU U 389      18.340  16.316  56.271  1.00  0.57
ATOM   5834  O   LEU U 389      18.552  15.341  57.025  1.00  0.57
ATOM   5835  N   PHE U 390      18.473  16.297  54.907  1.00  0.53
ATOM   5836  HN  PHE U 390      18.417  17.179  54.445  1.00  0.53
ATOM   5837  CA  PHE U 390      18.847  15.083  54.160  1.00  0.53
ATOM   5838  HA  PHE U 390      19.258  14.319  54.803  1.00  0.53
ATOM   5839  CB  PHE U 390      17.644  14.494  53.373  1.00  0.53
ATOM   5840  HB1 PHE U 390      17.079  15.294  52.848  1.00  0.53
ATOM   5841  HB2 PHE U 390      17.906  13.761  52.580  1.00  0.53
ATOM   5842  CG  PHE U 390      16.529  13.956  54.284  1.00  0.53
ATOM   5843  CD1 PHE U 390      16.413  12.538  54.339  1.00  0.53
ATOM   5844  HD1 PHE U 390      16.946  11.871  53.678  1.00  0.53
ATOM   5845  CE1 PHE U 390      15.503  12.017  55.240  1.00  0.53
ATOM   5846  HE1 PHE U 390      15.426  10.940  55.210  1.00  0.53
ATOM   5847  CZ  PHE U 390      14.651  12.875  56.042  1.00  0.53
ATOM   5848  HZ  PHE U 390      13.980  12.407  56.746  1.00  0.53
ATOM   5849  CD2 PHE U 390      15.658  14.797  55.032  1.00  0.53
ATOM   5850  HD2 PHE U 390      15.877  15.854  54.999  1.00  0.53
ATOM   5851  CE2 PHE U 390      14.733  14.266  56.026  1.00  0.53
ATOM   5852  HE2 PHE U 390      14.149  14.926  56.649  1.00  0.53
ATOM   5853  C   PHE U 390      19.880  15.580  53.191  1.00  0.53
ATOM   5854  O   PHE U 390      19.854  16.729  52.793  1.00  0.53
ATOM   5855  N   MET U 391      20.725  14.747  52.770  1.00  0.70
ATOM   5856  HN  MET U 391      20.843  13.828  53.138  1.00  0.70
ATOM   5857  CA  MET U 391      21.754  15.165  51.879  1.00  0.70
ATOM   5858  HA  MET U 391      21.439  15.873  51.127  1.00  0.70
ATOM   5859  CB  MET U 391      23.031  15.696  52.647  1.00  0.70
ATOM   5860  HB1 MET U 391      22.654  16.396  53.423  1.00  0.70
ATOM   5861  HB2 MET U 391      23.524  14.820  53.121  1.00  0.70
ATOM   5862  CG  MET U 391      24.054  16.393  51.650  1.00  0.70
ATOM   5863  HG1 MET U 391      24.809  15.646  51.325  1.00  0.70
ATOM   5864  HG2 MET U 391      23.541  16.758  50.734  1.00  0.70
ATOM   5865  SD  MET U 391      24.922  17.780  52.353  1.00  0.70
ATOM   5866  CE  MET U 391      25.729  17.163  53.798  1.00  0.70
ATOM   5867  HE1 MET U 391      24.921  16.617  54.330  1.00  0.70
ATOM   5868  HE2 MET U 391      26.481  16.412  53.476  1.00  0.70
ATOM   5869  HE3 MET U 391      26.187  17.954  54.430  1.00  0.70
ATOM   5870  C   MET U 391      22.120  13.850  51.190  1.00  0.70
ATOM   5871  O   MET U 391      22.109  12.710  51.703  1.00  0.70
ATOM   5872  N   GLY U 392      22.402  14.033  49.878  1.00  0.83
ATOM   5873  HN  GLY U 392      22.288  14.950  49.505  1.00  0.83
ATOM   5874  CA  GLY U 392      22.910  12.855  49.128  1.00  0.83
ATOM   5875  HA1 GLY U 392      21.989  12.402  48.792  1.00  0.83
ATOM   5876  HA2 GLY U 392      23.548  12.286  49.789  1.00  0.83
ATOM   5877  C   GLY U 392      23.628  13.243  47.874  1.00  0.83
ATOM   5878  O   GLY U 392      23.685  14.444  47.503  1.00  0.83
ATOM   5879  N   ARG U 393      24.252  12.218  47.208  1.00  0.59
ATOM   5880  HN  ARG U 393      24.379  11.344  47.671  1.00  0.59
ATOM   5881  CA  ARG U 393      24.593  12.198  45.777  1.00  0.59
ATOM   5882  HA  ARG U 393      24.159  13.105  45.384  1.00  0.59
ATOM   5883  CB  ARG U 393      26.140  12.359  45.581  1.00  0.59
ATOM   5884  HB1 ARG U 393      26.414  13.024  46.428  1.00  0.59
ATOM   5885  HB2 ARG U 393      26.651  11.388  45.750  1.00  0.59
ATOM   5886  CG  ARG U 393      26.675  13.046  44.261  1.00  0.59
ATOM   5887  HG1 ARG U 393      26.354  12.506  43.345  1.00  0.59
ATOM   5888  HG2 ARG U 393      26.299  14.091  44.307  1.00  0.59
ATOM   5889  CD  ARG U 393      28.150  13.267  44.085  1.00  0.59
ATOM   5890  HD1 ARG U 393      28.333  13.842  43.152  1.00  0.59
ATOM   5891  HD2 ARG U 393      28.598  13.724  44.993  1.00  0.59
ATOM   5892  NE  ARG U 393      28.768  11.943  43.968  1.00  0.59
ATOM   5893  HE  ARG U 393      28.189  11.174  44.236  1.00  0.59
ATOM   5894  CZ  ARG U 393      29.916  11.652  43.468  1.00  0.59
ATOM   5895  NH1 ARG U 393      30.884  12.573  43.228  1.00  0.59
ATOM   5896 HH11 ARG U 393      31.802  12.282  42.957  1.00  0.59
ATOM   5897 HH12 ARG U 393      30.809  13.502  43.590  1.00  0.59
ATOM   5898  NH2 ARG U 393      30.207  10.378  43.292  1.00  0.59
ATOM   5899 HH21 ARG U 393      31.087  10.151  42.874  1.00  0.59
ATOM   5900 HH22 ARG U 393      29.541   9.702  43.607  1.00  0.59
ATOM   5901  C   ARG U 393      24.146  10.908  45.146  1.00  0.59
ATOM   5902  O   ARG U 393      24.431   9.825  45.692  1.00  0.59
ATOM   5903  N   VAL U 394      23.304  11.024  44.086  1.00  0.63
ATOM   5904  HN  VAL U 394      23.148  11.957  43.770  1.00  0.63
ATOM   5905  CA  VAL U 394      22.690   9.925  43.386  1.00  0.63
ATOM   5906  HA  VAL U 394      22.976   9.037  43.931  1.00  0.63
ATOM   5907  CB  VAL U 394      21.134  10.023  43.550  1.00  0.63
ATOM   5908  HB  VAL U 394      20.661   9.315  42.836  1.00  0.63
ATOM   5909  CG1 VAL U 394      20.783   9.732  44.967  1.00  0.63
ATOM   5910 HG11 VAL U 394      21.219   8.775  45.325  1.00  0.63
ATOM   5911 HG12 VAL U 394      21.205  10.579  45.549  1.00  0.63
ATOM   5912 HG13 VAL U 394      19.693   9.846  45.151  1.00  0.63
ATOM   5913  CG2 VAL U 394      20.688  11.481  43.244  1.00  0.63
ATOM   5914 HG21 VAL U 394      20.775  12.103  44.160  1.00  0.63
ATOM   5915 HG22 VAL U 394      21.305  12.004  42.482  1.00  0.63
ATOM   5916 HG23 VAL U 394      19.627  11.569  42.926  1.00  0.63
ATOM   5917  C   VAL U 394      23.087   9.738  41.903  1.00  0.63
ATOM   5918  O   VAL U 394      23.303  10.658  41.177  1.00  0.63
ATOM   5919  N   MET U 395      23.093   8.484  41.415  1.00  0.59
ATOM   5920  HN  MET U 395      22.779   7.843  42.110  1.00  0.59
ATOM   5921  CA  MET U 395      22.975   8.097  39.992  1.00  0.59
ATOM   5922  HA  MET U 395      23.779   8.652  39.530  1.00  0.59
ATOM   5923  CB  MET U 395      23.342   6.608  39.698  1.00  0.59
ATOM   5924  HB1 MET U 395      22.498   5.892  39.793  1.00  0.59
ATOM   5925  HB2 MET U 395      23.506   6.594  38.600  1.00  0.59
ATOM   5926  CG  MET U 395      24.586   6.040  40.374  1.00  0.59
ATOM   5927  HG1 MET U 395      25.414   6.694  40.026  1.00  0.59
ATOM   5928  HG2 MET U 395      24.746   5.985  41.472  1.00  0.59
ATOM   5929  SD  MET U 395      24.891   4.319  39.786  1.00  0.59
ATOM   5930  CE  MET U 395      24.040   3.476  41.071  1.00  0.59
ATOM   5931  HE1 MET U 395      23.803   2.401  40.923  1.00  0.59
ATOM   5932  HE2 MET U 395      24.479   3.595  42.085  1.00  0.59
ATOM   5933  HE3 MET U 395      23.065   4.003  40.992  1.00  0.59
ATOM   5934  C   MET U 395      21.634   8.420  39.427  1.00  0.59
ATOM   5935  O   MET U 395      20.690   8.708  40.214  1.00  0.59
ATOM   5936  N   HSP U 396      21.507   8.534  38.059  1.00  0.62
ATOM   5937  HN  HSP U 396      22.275   8.308  37.464  1.00  0.62
ATOM   5938  CA  HSP U 396      20.245   8.939  37.401  1.00  0.62
ATOM   5939  HA  HSP U 396      19.922   9.761  38.022  1.00  0.62
ATOM   5940  CB  HSP U 396      20.487   9.371  35.960  1.00  0.62
ATOM   5941  HB1 HSP U 396      21.013   8.513  35.488  1.00  0.62
ATOM   5942  HB2 HSP U 396      19.504   9.613  35.504  1.00  0.62
ATOM   5943  CD2 HSP U 396      21.262  11.781  35.362  1.00  0.62
ATOM   5944  HD2 HSP U 396      20.428  12.406  35.068  1.00  0.62
ATOM   5945  CG  HSP U 396      21.411  10.520  35.773  1.00  0.62
ATOM   5946  NE2 HSP U 396      22.511  12.355  35.325  1.00  0.62
ATOM   5947  HE2 HSP U 396      22.584  13.314  35.051  1.00  0.62
ATOM   5948  ND1 HSP U 396      22.787  10.358  35.898  1.00  0.62
ATOM   5949  HD1 HSP U 396      23.271   9.485  35.951  1.00  0.62
ATOM   5950  CE1 HSP U 396      23.395  11.474  35.638  1.00  0.62
ATOM   5951  HE1 HSP U 396      24.443  11.587  35.821  1.00  0.62
ATOM   5952  C   HSP U 396      19.297   7.780  37.401  1.00  0.62
ATOM   5953  O   HSP U 396      19.836   6.743  36.996  1.00  0.62
ATOM   5954  N   PRO U 397      18.017   7.713  37.685  1.00  0.67
ATOM   5955  CD  PRO U 397      17.272   8.963  37.985  1.00  0.67
ATOM   5956  HD1 PRO U 397      17.425   9.146  39.070  1.00  0.67
ATOM   5957  HD2 PRO U 397      17.653   9.858  37.448  1.00  0.67
ATOM   5958  CA  PRO U 397      17.065   6.545  37.438  1.00  0.67
ATOM   5959  HA  PRO U 397      17.495   5.739  38.015  1.00  0.67
ATOM   5960  CB  PRO U 397      15.763   7.196  37.986  1.00  0.67
ATOM   5961  HB1 PRO U 397      15.603   7.097  39.081  1.00  0.67
ATOM   5962  HB2 PRO U 397      14.766   6.946  37.565  1.00  0.67
ATOM   5963  CG  PRO U 397      15.807   8.766  37.736  1.00  0.67
ATOM   5964  HG1 PRO U 397      15.245   9.468  38.387  1.00  0.67
ATOM   5965  HG2 PRO U 397      15.489   8.937  36.685  1.00  0.67
ATOM   5966  C   PRO U 397      17.016   6.147  36.022  1.00  0.67
ATOM   5967  O   PRO U 397      17.537   6.803  35.135  1.00  0.67
ATOM   5968  N   GLU U 398      16.308   5.015  35.742  1.00  0.90
ATOM   5969  HN  GLU U 398      15.765   4.765  36.539  1.00  0.90
ATOM   5970  CA  GLU U 398      16.057   4.465  34.396  1.00  0.90
[truncated: 2,953 more chars]
